# Supplementary material for: Programming crack patterns with light in colloidal plasmonic films
Source: Nat Commun. 2024 Feb 7;15:1156. doi: 10.1038/s41467-024-45365-1 (PMC10850101; doi:10.1038/s41467-024-45365-1)
Supplement: Supplementary file 9 — Source data [file 41467_2024_45365_MOESM9_ESM.xlsx]

## Sheet: Figure 3i
Figure 3i
Wavelength of the plasmonic peak (nm)	Distance of the spot (µm)
839.5	0
844	60
859	140
873	185
890	240
898	340
902.5	450
907.5	580
907	710
913.5	810

## Sheet: Figure 3j
Figure 3j
Wavelength( nm)	A	B	C	D	E	F	G	H	I	J
600.055	0.00639	0.01125	0.02064	0.02554	0.03185	0.02642	0.03414	0.05111	0.05015	0.04527
601.311	0.01003	0.01284	0.01981	0.02527	0.03069	0.02379	0.03209	0.04886	0.0493	0.04246
602.567	0.00252	0.01093	0.0201	0.02602	0.0279	0.02289	0.03363	0.04556	0.04591	0.04422
603.823	0.01233	0.01791	0.02722	0.03243	0.03679	0.02791	0.03404	0.04457	0.04664	0.04638
605.08	0.00941	0.01727	0.02522	0.03164	0.03285	0.02612	0.03445	0.04904	0.04711	0.05099
606.337	0.01384	0.01658	0.02444	0.02843	0.03235	0.02509	0.03311	0.04841	0.04964	0.04733
607.594	0.00813	0.0146	0.02654	0.02887	0.03231	0.02958	0.03682	0.04919	0.05135	0.04592
608.851	0.01115	0.01471	0.02478	0.03361	0.03606	0.02715	0.03414	0.05056	0.04883	0.05344
610.109	0.01244	0.01951	0.02683	0.03655	0.03865	0.02928	0.03878	0.05185	0.05003	0.0573
611.367	0.01989	0.02569	0.03107	0.03322	0.03397	0.02282	0.03085	0.04749	0.05362	0.05059
612.625	0.01328	0.01929	0.0241	0.02997	0.03273	0.02465	0.035	0.04874	0.05221	0.04743
613.883	0.01468	0.02111	0.02122	0.02593	0.03018	0.02632	0.03408	0.04431	0.05054	0.04648
615.142	0.01754	0.01833	0.02015	0.02576	0.0291	0.02569	0.0337	0.04919	0.04698	0.04743
616.401	0.01468	0.02036	0.02712	0.03111	0.03436	0.02642	0.03301	0.04911	0.05101	0.04968
617.661	0.00846	0.01684	0.02776	0.03348	0.03884	0.03068	0.03679	0.0581	0.05508	0.04948
618.92	0.00829	0.01274	0.02293	0.0308	0.03312	0.02545	0.0362	0.0503	0.05097	0.05034
620.18	0.00958	0.01572	0.02268	0.02914	0.03069	0.02219	0.03068	0.04486	0.04977	0.05385
621.44	0.01401	0.01562	0.02751	0.03313	0.03602	0.02984	0.03583	0.04919	0.05307	0.04918
622.7	0.01395	0.01109	0.02093	0.02865	0.03347	0.02579	0.03435	0.05126	0.04797	0.05254
623.961	0.01115	0.01807	0.02517	0.03098	0.03297	0.02838	0.04005	0.04778	0.04994	0.05099
625.222	0.01188	0.01924	0.02605	0.03225	0.03304	0.03054	0.03706	0.04786	0.04947	0.04858
626.483	0.00975	0.01695	0.02083	0.02764	0.03331	0.02971	0.0385	0.04889	0.05212	0.0543
627.745	0.00925	0.01567	0.02024	0.02343	0.0315	0.02831	0.03511	0.04793	0.05161	0.04633
629.006	0.00504	0.00608	0.0221	0.03164	0.0337	0.02589	0.03366	0.05011	0.04904	0.04808
630.268	0.01289	0.01524	0.02473	0.03423	0.03664	0.02575	0.03384	0.05396	0.05195	0.05049
631.531	0.01238	0.01647	0.02634	0.0362	0.03668	0.02622	0.03545	0.05196	0.05384	0.04953
632.793	0.01933	0.0234	0.03181	0.03888	0.03795	0.03018	0.03788	0.05281	0.05435	0.0545
634.056	0.0186	0.02526	0.03312	0.03528	0.03675	0.02855	0.03668	0.05485	0.05641	0.05269
635.319	0.01171	0.01929	0.02922	0.03677	0.03923	0.03151	0.03898	0.05396	0.05863	0.04873
636.582	0.01648	0.01791	0.02512	0.03453	0.03764	0.03044	0.03637	0.05522	0.05439	0.05314
637.846	0.01535	0.01769	0.02742	0.03379	0.03501	0.02465	0.03603	0.05318	0.05195	0.04753
639.11	0.01367	0.02095	0.0322	0.03782	0.04015	0.03337	0.03915	0.04904	0.05157	0.05044
640.374	0.02774	0.02441	0.03103	0.03642	0.03745	0.03044	0.03919	0.05107	0.05551	0.05134
641.638	0.01832	0.01961	0.0259	0.03396	0.0342	0.02898	0.03734	0.05133	0.05812	0.05244
642.903	0.01569	0.01919	0.02766	0.03348	0.03652	0.02991	0.03596	0.05119	0.05388	0.04933
644.168	0.02029	0.02361	0.02961	0.03462	0.03737	0.02925	0.0374	0.05385	0.05679	0.05304
645.433	0.01367	0.01935	0.02615	0.0348	0.03633	0.02449	0.03761	0.05422	0.05756	0.0539
646.699	0.01266	0.02196	0.032	0.03681	0.03807	0.02821	0.03686	0.05522	0.05919	0.05054
647.964	0.01149	0.01705	0.03366	0.03844	0.03807	0.03424	0.03905	0.05658	0.06013	0.05685
649.231	0.01233	0.01833	0.02971	0.03243	0.033	0.02991	0.0418	0.05329	0.05795	0.0558
650.497	0.01748	0.02041	0.02727	0.03418	0.03737	0.03197	0.04331	0.05566	0.05928	0.05665
651.763	0.02023	0.02174	0.03093	0.03953	0.04139	0.03207	0.04132	0.05462	0.05971	0.05535
653.03	0.01776	0.02031	0.03405	0.04147	0.04452	0.0344	0.04046	0.05455	0.05662	0.06212
654.297	0.0237	0.02729	0.03478	0.04098	0.04336	0.03364	0.04427	0.05744	0.06078	0.0544
655.565	0.02645	0.03081	0.04054	0.04247	0.04414	0.03434	0.04118	0.05766	0.06412	0.06723
656.832	0.02589	0.02665	0.03278	0.04046	0.04363	0.03474	0.04272	0.05732	0.06022	0.05981
658.1	0.02157	0.02803	0.03986	0.04458	0.04661	0.036	0.04626	0.06021	0.06335	0.06257
659.368	0.02567	0.02739	0.03795	0.04634	0.04614	0.03447	0.04482	0.0594	0.06245	0.06257
660.637	0.01816	0.02766	0.04112	0.04414	0.04622	0.03417	0.04684	0.05718	0.06437	0.06623
661.906	0.02157	0.02681	0.03859	0.04384	0.04336	0.0382	0.04358	0.0571	0.06369	0.06026
663.175	0.03121	0.03539	0.04288	0.04568	0.04417	0.0361	0.0431	0.05999	0.06557	0.05901
664.444	0.02001	0.025	0.03503	0.04462	0.04367	0.03533	0.04526	0.05843	0.06857	0.06352
665.713	0.03138	0.03416	0.03551	0.04212	0.04611	0.03503	0.0441	0.05548	0.06322	0.06342
666.983	0.02976	0.0348	0.03966	0.0484	0.0509	0.04102	0.04664	0.06372	0.06874	0.06031
668.253	0.04018	0.04008	0.04698	0.05129	0.04866	0.03883	0.04852	0.05903	0.06544	0.06477
669.524	0.03469	0.0348	0.03683	0.04318	0.04626	0.03763	0.04681	0.06088	0.06356	0.06187
670.794	0.03233	0.03507	0.04054	0.04651	0.04773	0.03849	0.04087	0.06387	0.06442	0.06498
672.065	0.02729	0.03416	0.04269	0.04809	0.049	0.0379	0.04581	0.06062	0.06771	0.05846
673.336	0.03721	0.03976	0.04795	0.05138	0.05071	0.04229	0.04516	0.05991	0.06943	0.06613
674.608	0.03245	0.03784	0.04644	0.05059	0.05105	0.03623	0.04718	0.06184	0.06711	0.05951
675.879	0.02791	0.03603	0.04429	0.04985	0.05271	0.04309	0.0513	0.06354	0.0672	0.06984
677.151	0.03911	0.03688	0.046	0.05226	0.05051	0.04112	0.04773	0.06568	0.0759	0.06874
678.424	0.03502	0.03725	0.04756	0.05151	0.0526	0.04545	0.05264	0.06894	0.07238	0.0754
679.696	0.03827	0.03955	0.05108	0.05722	0.05538	0.04272	0.0478	0.06457	0.06951	0.0723
680.969	0.03654	0.03779	0.04654	0.04945	0.05059	0.04202	0.05038	0.06346	0.07097	0.06688
682.242	0.04494	0.0428	0.05254	0.05406	0.04897	0.04032	0.04677	0.06635	0.06998	0.06838
683.515	0.04494	0.04258	0.04873	0.0527	0.05271	0.0382	0.04739	0.06095	0.06784	0.06608
684.789	0.04382	0.04658	0.0522	0.05274	0.05152	0.04109	0.05209	0.06661	0.07187	0.06668
686.062	0.04309	0.04317	0.04917	0.05415	0.05202	0.04042	0.05048	0.06616	0.07033	0.06588
687.337	0.0413	0.04781	0.05039	0.05222	0.056	0.04116	0.05209	0.06576	0.07392	0.06838
688.611	0.03984	0.04615	0.06093	0.06341	0.06017	0.04961	0.05583	0.07049	0.07585	0.07144
689.886	0.04063	0.04621	0.05703	0.06047	0.055	0.04492	0.05	0.06857	0.07504	0.0735
691.161	0.05105	0.05324	0.05747	0.0602	0.05581	0.04458	0.05278	0.07197	0.07765	0.07285
692.436	0.04976	0.05047	0.0583	0.06187	0.05755	0.05004	0.05971	0.0713	0.08335	0.06934
693.711	0.05391	0.04877	0.05395	0.05542	0.05488	0.04475	0.05141	0.07367	0.07727	0.07405
694.987	0.04825	0.05106	0.06049	0.06213	0.05805	0.04748	0.05089	0.07156	0.07619	0.07034
696.263	0.04881	0.0542	0.06278	0.06297	0.0589	0.04974	0.05902	0.07001	0.07572	0.07375
697.539	0.04943	0.05458	0.06752	0.07038	0.06732	0.05074	0.05937	0.07105	0.07971	0.0727
698.816	0.0603	0.05761	0.0603	0.0652	0.06327	0.04754	0.057	0.06831	0.07478	0.06703
700.093	0.06058	0.05745	0.06215	0.06643	0.06106	0.04924	0.05624	0.07127	0.07984	0.08112
701.37	0.0552	0.06241	0.06698	0.06345	0.06064	0.04831	0.05635	0.07548	0.08652	0.08052
702.647	0.05906	0.06268	0.06625	0.06797	0.06582	0.0514	0.06228	0.07589	0.0842	0.07666
703.925	0.06797	0.06918	0.07693	0.07727	0.06678	0.0517	0.05724	0.07219	0.08952	0.0734
705.203	0.06825	0.06907	0.07376	0.0699	0.06415	0.05081	0.05659	0.07123	0.08463	0.07661
706.481	0.07268	0.0704	0.07054	0.06801	0.0652	0.05749	0.06376	0.08048	0.08776	0.08052
707.759	0.0705	0.07398	0.07703	0.07622	0.07038	0.05759	0.06173	0.0773	0.08652	0.08252
709.038	0.07733	0.07557	0.0781	0.07486	0.07389	0.05603	0.05919	0.08199	0.0866	0.08363
710.317	0.08182	0.08485	0.08215	0.07933	0.07351	0.05669	0.06726	0.07922	0.0836	0.08558
711.596	0.07235	0.07414	0.08064	0.08004	0.0703	0.0559	0.06163	0.07497	0.09136	0.08393
712.875	0.08563	0.08165	0.084	0.08372	0.07328	0.05756	0.06403	0.08281	0.09149	0.08418
714.155	0.08086	0.07941	0.08727	0.08859	0.07927	0.05573	0.06335	0.08643	0.09217	0.08984
715.435	0.08865	0.08527	0.0883	0.08381	0.07656	0.06159	0.06568	0.08532	0.09444	0.08613
716.716	0.08148	0.07851	0.08703	0.08539	0.07652	0.06155	0.07062	0.08784	0.09029	0.08388
717.996	0.09056	0.08821	0.08722	0.08574	0.07273	0.06345	0.07258	0.08602	0.09594	0.08889
719.277	0.09543	0.09119	0.08469	0.08372	0.07378	0.05866	0.06956	0.08451	0.09114	0.08242
720.558	0.11196	0.09833	0.0921	0.08969	0.08027	0.06391	0.06987	0.08118	0.09423	0.08398
721.839	0.1086	0.10499	0.09981	0.09329	0.08406	0.06618	0.07371	0.0878	0.09924	0.08473
723.121	0.10266	0.09764	0.09644	0.09158	0.0841	0.06571	0.06829	0.08824	0.10078	0.0913
724.403	0.10188	0.10217	0.10513	0.0993	0.0856	0.06664	0.07491	0.08935	0.09303	0.08839
725.685	0.11258	0.10745	0.10269	0.09719	0.08549	0.07083	0.07735	0.09549	0.10352	0.09526
726.968	0.11421	0.11278	0.10927	0.10241	0.09001	0.07336	0.07917	0.0949	0.10515	0.0921
728.25	0.10804	0.10585	0.10401	0.09513	0.08243	0.07163	0.0802	0.09897	0.09705	0.08904
729.534	0.12138	0.11341	0.1081	0.10412	0.09082	0.0704	0.07851	0.09852	0.10382	0.0924
730.817	0.12194	0.11922	0.1123	0.10474	0.09179	0.07004	0.079	0.09756	0.10168	0.09691
732.1	0.12177	0.12109	0.12293	0.11	0.09333	0.07473	0.08342	0.09834	0.10438	0.0908
733.384	0.13225	0.12999	0.12054	0.11141	0.09863	0.0738	0.08377	0.09605	0.10665	0.09521
734.668	0.13309	0.12583	0.12157	0.11628	0.09948	0.07772	0.07652	0.09582	0.10288	0.10152
735.953	0.13203	0.13548	0.11957	0.11347	0.10327	0.07905	0.08401	0.10141	0.10493	0.09872
737.237	0.14262	0.13766	0.12932	0.11413	0.09789	0.07952	0.08346	0.10699	0.11012	0.09335
738.522	0.14772	0.14187	0.12508	0.11172	0.0948	0.07626	0.08603	0.09756	0.11526	0.09887
739.807	0.16105	0.14779	0.12474	0.11233	0.09538	0.07756	0.09114	0.10315	0.11508	0.10533
741.093	0.16083	0.14486	0.13293	0.1158	0.09569	0.07872	0.08569	0.10344	0.10626	0.09636
742.378	0.17389	0.16175	0.14562	0.1265	0.10814	0.07885	0.08678	0.10289	0.11551	0.08804
743.664	0.1796	0.16197	0.1441	0.1262	0.11239	0.08478	0.0921	0.11165	0.11594	0.08804
744.951	0.17579	0.16053	0.14689	0.12628	0.11181	0.08594	0.09234	0.10588	0.1207	0.1098
746.237	0.18442	0.17956	0.15401	0.12821	0.1103	0.0872	0.09121	0.10433	0.12001	0.10839
747.524	0.19905	0.17524	0.14898	0.13466	0.10941	0.0902	0.09636	0.11239	0.11496	0.11516
748.811	0.20936	0.18339	0.15601	0.13607	0.11695	0.09422	0.0966	0.11102	0.11864	0.10689
750.098	0.20347	0.19283	0.16698	0.13993	0.11811	0.09828	0.09722	0.10847	0.18802	0.11145
751.386	0.21429	0.19629	0.18011	0.1581	0.12352	0.09419	0.09996	0.12375	0.13389	0.12554
752.674	0.2162	0.19533	0.17664	0.15695	0.12727	0.09892	0.10521	0.11994	0.11967	0.11957
753.962	0.22482	0.20034	0.17855	0.15485	0.11934	0.09782	0.09739	0.12334	0.12939	0.11366
755.25	0.24976	0.21745	0.19011	0.16538	0.13179	0.10637	0.10113	0.12715	0.13534	0.11847
756.539	0.25312	0.22624	0.19659	0.16398	0.1285	0.10467	0.10978	0.11753	0.13235	0.11336
757.828	0.24982	0.23461	0.19713	0.16139	0.13241	0.10643	0.11262	0.12519	0.13106	0.11576
759.117	0.26517	0.23344	0.19806	0.16744	0.12955	0.10414	0.11389	0.13477	0.13509	0.13381
760.406	0.26943	0.23978	0.20811	0.17723	0.14528	0.10797	0.11698	0.13299	0.1329	0.13176
761.696	0.28187	0.2603	0.22694	0.18521	0.13697	0.10856	0.11784	0.12719	0.13247	0.12133
762.986	0.28299	0.25742	0.21796	0.18153	0.14871	0.11345	0.11537	0.13092	0.14018	0.12699
764.276	0.30227	0.27133	0.22323	0.18118	0.13337	0.10933	0.11029	0.13636	0.1371	0.12875
765.567	0.30087	0.27767	0.23367	0.18956	0.14659	0.11359	0.11774	0.13758	0.141	0.12303
766.858	0.31079	0.27826	0.23362	0.19083	0.15053	0.11605	0.12419	0.13935	0.13577	0.11997
768.149	0.32048	0.28689	0.23611	0.19548	0.16124	0.11941	0.11832	0.1398	0.14502	0.13893
769.44	0.3281	0.30299	0.25226	0.20206	0.16263	0.11595	0.12985	0.13902	0.15539	0.1312
770.732	0.34665	0.30459	0.25148	0.20483	0.15822	0.12457	0.12374	0.1442	0.15213	0.12188
772.024	0.36128	0.32495	0.26284	0.2122	0.16843	0.12982	0.13462	0.14486	0.15907	0.13196
773.316	0.37383	0.33769	0.2745	0.22396	0.17384	0.12846	0.13973	0.14549	0.15076	0.13893
774.608	0.38879	0.3549	0.29216	0.22852	0.17596	0.13352	0.14008	0.15859	0.17325	0.13832
775.901	0.40443	0.36663	0.30382	0.24208	0.185	0.13954	0.14468	0.15308	0.16074	0.14309
777.194	0.4037	0.36721	0.29626	0.23958	0.18717	0.141	0.14021	0.1584	0.16785	0.14374
778.487	0.41311	0.36428	0.30031	0.23958	0.17758	0.1435	0.14625	0.16306	0.15843	0.14449
779.781	0.43278	0.40532	0.32382	0.25538	0.19351	0.14693	0.1515	0.16613	0.1604	0.14529
781.075	0.43642	0.39642	0.31216	0.24849	0.19641	0.14303	0.14739	0.15234	0.1777	0.14645
782.369	0.46809	0.41896	0.33075	0.25853	0.19648	0.14709	0.15624	0.16062	0.178	0.14384
783.663	0.46741	0.4195	0.3386	0.26371	0.20924	0.15654	0.15487	0.15504	0.17145	0.12228
784.958	0.49964	0.45435	0.36997	0.2878	0.22338	0.16835	0.15439	0.1746	0.17766	0.148
786.252	0.5058	0.47114	0.38543	0.2928	0.21809	0.16339	0.17621	0.17212	0.19351	0.16114
787.548	0.52188	0.47301	0.38309	0.29544	0.21449	0.16176	0.16046	0.17804	0.18828	0.15226
788.843	0.56195	0.52103	0.40207	0.29956	0.225	0.1631	0.16794	0.17926	0.19625	0.17191
790.139	0.56313	0.50946	0.41168	0.32185	0.24545	0.17644	0.17412	0.17445	0.19338	0.14925
791.435	0.57484	0.53344	0.4287	0.32843	0.22732	0.16845	0.17927	0.19084	0.19419	0.1843
792.731	0.61194	0.55631	0.44339	0.33335	0.23784	0.18426	0.18706	0.19076	0.22092	0.18525
794.027	0.63474	0.56873	0.45836	0.34792	0.25047	0.18925	0.18668	0.20629	0.21522	0.17552
795.324	0.6501	0.5901	0.47656	0.36156	0.26802	0.19211	0.18277	0.20378	0.1977	0.17181
796.621	0.65856	0.57661	0.47807	0.37227	0.27447	0.18901	0.19591	0.20866	0.21102	0.18144
797.918	0.65307	0.59132	0.47349	0.36485	0.26245	0.18482	0.20644	0.20452	0.20644	0.19337
799.216	0.67094	0.60518	0.49446	0.36994	0.27289	0.19933	0.20792	0.19564	0.21861	0.17928
800.514	0.70345	0.63241	0.50568	0.37968	0.27382	0.19623	0.20922	0.21406	0.2246	0.18299
801.812	0.6831	0.62154	0.49632	0.37894	0.27923	0.21137	0.20785	0.20145	0.20756	0.16966
803.11	0.69851	0.64856	0.52583	0.39302	0.27857	0.20192	0.20675	0.20574	0.21484	0.17337
804.409	0.72771	0.68331	0.54964	0.4183	0.29843	0.2146	0.22645	0.22246	0.21972	0.17974
805.708	0.75786	0.70474	0.579	0.43098	0.30427	0.22837	0.22401	0.23385	0.22593	0.20916
807.007	0.78431	0.7332	0.58935	0.44577	0.3188	0.22854	0.23201	0.23496	0.24465	0.21383
808.306	0.79232	0.74354	0.60476	0.46218	0.33476	0.22282	0.22892	0.23888	0.2512	0.19788
809.606	0.79703	0.7349	0.61964	0.48657	0.3411	0.24461	0.24464	0.24934	0.23792	0.20851
810.906	0.79288	0.74151	0.61881	0.48148	0.3462	0.24009	0.23987	0.23333	0.24101	0.21889
812.206	0.81216	0.78543	0.67789	0.52356	0.36448	0.26201	0.26705	0.26465	0.25994	0.23193
813.507	0.82707	0.78538	0.66072	0.5233	0.37395	0.26747	0.27041	0.26817	0.26837	0.23188
814.808	0.86612	0.81906	0.67779	0.52799	0.38369	0.28038	0.27947	0.26869	0.26409	0.24316
816.109	0.84954	0.78276	0.67433	0.53809	0.38238	0.28104	0.28081	0.26502	0.27163	0.21879
817.41	0.87313	0.81501	0.71096	0.56942	0.39722	0.28583	0.28019	0.28415	0.2754	0.20816
818.711	0.9053	0.84443	0.70828	0.57108	0.41824	0.31165	0.29519	0.30112	0.29793	0.25439
820.013	0.89667	0.85221	0.72452	0.58447	0.42473	0.30985	0.29735	0.30345	0.29257	0.25163
821.315	0.91096	0.89591	0.75116	0.5878	0.43683	0.33002	0.32857	0.30981	0.31296	0.26797
822.618	0.9137	0.89682	0.76111	0.60649	0.43954	0.32483	0.31468	0.29994	0.30718	0.27589
823.92	0.94295	0.88563	0.78057	0.64778	0.49813	0.34309	0.30675	0.31273	0.32285	0.28266
825.224	0.94929	0.916	0.8014	0.6595	0.49156	0.34692	0.3503	0.32801	0.33652	0.27514
826.527	0.93561	0.92139	0.82224	0.65902	0.48178	0.36698	0.35942	0.34768	0.35284	0.28928
827.83	0.97876	0.95347	0.84868	0.67626	0.49735	0.35114	0.33877	0.33907	0.33934	0.30041
829.134	0.94082	0.94388	0.83882	0.68864	0.52182	0.38515	0.37325	0.35815	0.3698	0.31224
830.438	0.95954	0.94633	0.84619	0.6986	0.53782	0.39679	0.38286	0.36965	0.3865	0.26712
831.742	0.99507	0.94628	0.84907	0.72312	0.55204	0.40554	0.391	0.40068	0.40008	0.34393
833.047	0.97069	0.98071	0.89517	0.73396	0.55223	0.42065	0.41316	0.37827	0.3871	0.32488
834.352	0.96307	0.98753	0.89907	0.74379	0.58249	0.42358	0.41522	0.39221	0.37288	0.34343
835.657	0.98313	0.96237	0.90497	0.76095	0.58578	0.42897	0.40942	0.39994	0.39965	0.3708
836.962	0.99725	0.96051	0.89297	0.77095	0.5966	0.45382	0.44587	0.41462	0.42462	0.3702
838.268	0.99507	0.97383	0.92087	0.80382	0.63571	0.45588	0.45506	0.45379	0.43952	0.37381
839.574	0.97372	0.99968	0.9581	0.83642	0.64974	0.47235	0.45081	0.43866	0.42916	0.37647
840.88	0.95528	0.97799	0.97522	0.84818	0.65136	0.49441	0.46234	0.44658	0.42458	0.38439
842.186	0.99417	0.98945	0.95883	0.84269	0.66593	0.49691	0.49134	0.46422	0.46467	0.3887
843.493	1	1	0.96224	0.85669	0.70543	0.52163	0.50757	0.45697	0.47751	0.39081
844.8	0.96823	0.94963	0.9337	0.84647	0.69581	0.55363	0.50942	0.4924	0.48235	0.42179
846.107	0.94049	0.95123	0.94224	0.85283	0.69824	0.53896	0.50115	0.51208	0.46861	0.41552
847.415	0.90373	0.92523	0.9517	0.87516	0.7292	0.5717	0.5401	0.52709	0.4997	0.47814
848.722	0.91622	0.94729	0.96312	0.88047	0.73677	0.58341	0.55441	0.50886	0.49036	0.45197
850.031	0.94559	0.96285	0.98639	0.90535	0.74783	0.61123	0.57925	0.50409	0.51401	0.43823
851.339	0.90322	0.92443	0.94883	0.88596	0.75188	0.60231	0.55726	0.53726	0.54185	0.43668
852.648	0.92379	0.90673	0.95185	0.91856	0.75702	0.63029	0.59394	0.59311	0.56377	0.48712
853.956	0.89162	0.92395	0.97195	0.92119	0.77758	0.62716	0.58419	0.63697	0.54459	0.50617
855.266	0.93113	0.94047	1	0.94068	0.81117	0.65541	0.61614	0.58967	0.55465	0.50135
856.575	0.88591	0.88243	0.93619	0.90276	0.81043	0.66915	0.63097	0.60516	0.60768	0.52316
857.885	0.88736	0.89666	0.97546	0.95893	0.83988	0.68449	0.64263	0.60601	0.59127	0.49393
859.195	0.858	0.85999	0.92161	0.9179	0.82663	0.67607	0.64637	0.64559	0.59645	0.5168
860.505	0.85027	0.88936	0.98346	0.97973	0.86214	0.71347	0.69654	0.64544	0.62733	0.52767
861.815	0.79115	0.85674	0.94985	0.93984	0.8475	0.72009	0.71875	0.66896	0.67505	0.60167
863.126	0.82847	0.86457	0.96234	0.94278	0.85129	0.70405	0.70684	0.65768	0.6622	0.57616
864.437	0.77204	0.80632	0.93005	0.95941	0.89503	0.75858	0.72376	0.68889	0.67196	0.60072
865.748	0.80941	0.82609	0.91478	0.94291	0.88719	0.74574	0.71281	0.69293	0.64537	0.64369
867.06	0.78246	0.81639	0.9437	0.97876	0.91262	0.81262	0.75179	0.71667	0.7055	0.61326
868.372	0.7842	0.85232	0.9437	0.9649	0.92174	0.7866	0.76603	0.7376	0.71565	0.64284
869.684	0.76436	0.81735	0.94127	0.98578	0.95575	0.80822	0.79836	0.74696	0.70957	0.63953
870.996	0.68804	0.7534	0.9339	1	0.9508	0.84306	0.79953	0.75099	0.77634	0.67181
872.309	0.66254	0.6774	0.86531	0.96885	0.93132	0.85317	0.80062	0.77902	0.74799	0.68926
873.622	0.69745	0.74002	0.90346	0.9753	0.94891	0.84306	0.81243	0.77884	0.76885	0.68525
874.935	0.70154	0.71422	0.83775	0.9409	0.93851	0.86093	0.83439	0.79681	0.74717	0.71829
876.248	0.67599	0.7089	0.87926	0.96231	0.99011	0.88881	0.85467	0.80155	0.79523	0.74742
877.562	0.65083	0.69381	0.86799	0.96617	0.96348	0.86735	0.8276	0.80084	0.79557	0.72009
878.876	0.68198	0.70746	0.83492	0.94147	0.96398	0.88016	0.87403	0.82547	0.8408	0.74912
880.19	0.66058	0.69088	0.83072	0.94704	0.96723	0.88096	0.86425	0.8578	0.84774	0.71588
881.505	0.64253	0.65672	0.88112	0.99991	1	0.90062	0.91006	0.81305	0.79908	0.76211
882.82	0.63334	0.6887	0.84814	0.95204	0.975	0.9272	0.9081	0.85462	0.82474	0.78337
884.135	0.64618	0.6774	0.82628	0.95156	0.98137	0.90039	0.90172	0.873	0.85995	0.80322
885.45	0.60067	0.58722	0.76296	0.94445	0.98624	0.90741	0.90436	0.86338	0.89271	0.84383
886.766	0.54424	0.55316	0.78853	0.97674	0.9993	0.90694	0.88823	0.87814	0.87202	0.86383
888.082	0.53006	0.60774	0.77823	0.91176	0.96182	0.91656	0.91867	0.91409	0.87421	0.79028
889.398	0.48361	0.5311	0.73574	0.88692	0.95227	0.95798	0.92698	0.92581	0.8832	0.77224
890.714	0.5183	0.56526	0.76648	0.91479	0.97971	0.9487	0.92255	0.94619	0.93995	0.83716
892.031	0.51577	0.54011	0.73511	0.87192	0.91316	0.88977	0.88377	0.90935	0.88958	0.76426
893.348	0.46456	0.44407	0.65954	0.84129	0.9287	0.9447	0.90467	0.93221	0.92295	0.84398
894.665	0.50193	0.51916	0.75345	0.91233	0.97314	0.97624	0.96188	0.94319	0.94072	0.81871
895.982	0.49784	0.55833	0.72955	0.88319	0.94748	0.95528	0.95034	0.97078	0.94312	0.89181
897.3	0.53057	0.54623	0.67325	0.80079	0.89198	0.92993	0.93974	0.93247	0.91528	0.84022
898.618	0.47997	0.46864	0.67818	0.82865	0.93194	0.91406	0.90934	0.9355	0.91717	0.85566
899.937	0.4543	0.47231	0.66091	0.85682	0.93434	0.93755	0.93274	0.92714	0.93486	0.91482
901.255	0.43009	0.41923	0.62335	0.80838	0.93554	0.93559	0.96647	1	1	0.92344
902.574	0.49442	0.54378	0.68847	0.83401	0.92417	0.90701	0.95007	0.92026	0.90535	0.86814
903.893	0.47128	0.51602	0.65671	0.80465	0.9142	0.93036	0.98291	0.95525	0.96959	0.95383
905.213	0.41704	0.41982	0.63579	0.81382	0.93963	0.98796	0.97042	0.97049	0.98462	0.83726
906.532	0.3907	0.47791	0.71433	0.85454	0.94075	1	1	0.97041	0.95794	0.97077
907.852	0.4348	0.46171	0.66525	0.83624	0.93577	0.9277	0.9662	0.96235	0.96154	0.90128
909.172	0.47268	0.47834	0.61291	0.76634	0.88433	0.8904	0.99259	0.9436	0.95216	0.93212
910.493	0.3582	0.36252	0.57817	0.77029	0.90311	0.91759	0.94393	0.96457	0.97533	0.93563
911.813	0.40656	0.37803	0.55456	0.72462	0.88707	0.91869	0.93082	0.96024	0.97602	0.91001
913.135	0.35192	0.45142	0.60013	0.75208	0.86964	0.90947	0.9594	0.88964	0.85258	0.88228
914.456	0.41782	0.41976	0.51876	0.67723	0.82624	0.90225	0.922	0.94075	0.94689	0.88594
915.777	0.471	0.42232	0.53944	0.74362	0.83842	0.89696	0.93048	0.90381	0.92261	0.90549
917.099	0.41939	0.41017	0.57817	0.7864	0.86949	0.83727	0.93453	0.92252	0.96475	0.91893
918.421	0.40986	0.42706	0.60754	0.75125	0.84618	0.82962	0.95117	0.90336	0.94197	0.89878
919.744	0.35326	0.37814	0.58125	0.73506	0.84692	0.86385	0.91915	0.9585	0.89918	0.85441
921.066	0.32026	0.40361	0.53281	0.64392	0.72155	0.80786	0.84328	0.84282	0.8686	0.85762
922.389	0.323	0.27432	0.4387	0.66305	0.77279	0.82652	0.85821	0.86778	0.928	0.8528
923.712	0.34727	0.30971	0.48793	0.67113	0.76703	0.82962	0.8197	0.92086	0.91455	0.84433
925.036	0.38846	0.40079	0.61593	0.76336	0.77183	0.82446	0.88971	0.93846	0.92625	0.84779
926.359	0.34413	0.37979	0.53915	0.70079	0.78164	0.86026	0.88875	0.84097	0.89023	0.84699
927.683	0.43256	0.42786	0.54242	0.67692	0.74153	0.79289	0.90045	0.85991	0.87511	0.87321
929.007	0.41362	0.4106	0.53568	0.61479	0.71853	0.81159	0.83666	0.86368	0.94882	1
930.332	0.34491	0.37307	0.44178	0.60083	0.75424	0.78231	0.82063	0.87736	0.94059	0.81475
931.657	0.33858	0.36348	0.43948	0.58197	0.66377	0.74261	0.79798	0.88036	0.83617	0.82999
932.982	0.3926	0.34179	0.40748	0.57951	0.66713	0.71753	0.72105	0.79359	0.74383	0.8147
934.307	0.37747	0.34584	0.40212	0.5484	0.64769	0.71533	0.76322	0.75532	0.81039	0.80939
935.633	0.33236	0.26717	0.27831	0.391	0.55343	0.74644	0.73985	0.74452	0.79977	0.70435
936.958	0.29213	0.38277	0.45158	0.50272	0.59096	0.68479	0.70492	0.78191	0.73137	0.70711
938.284	0.33309	0.26478	0.40163	0.57591	0.62458	0.62683	0.71504	0.80761	0.85365	0.83526
939.611	0.33578	0.36609	0.47866	0.58806	0.67138	0.70182	0.74603	0.77222	0.73291	0.78943
940.938	0.40359	0.37713	0.45641	0.53172	0.57515	0.65291	0.75131	0.70472	0.78315	0.73147
942.265	0.19613	0.22384	0.37036	0.43997	0.56703	0.6241	0.71731	0.62539	0.66837	0.69312
943.592	0.08826	0.23562	0.33011	0.42374	0.54957	0.6252	0.63172	0.6869	0.70893	0.54818
944.919	0.22012	0.24687	0.30743	0.42339	0.47088	0.50466	0.48279	0.59074	0.69077	0.62619
946.247	0.19664	0.15717	0.29626	0.38337	0.48757	0.51071	0.53416	0.64015	0.63042	0.60228
947.575	0.16907	0.23307	0.36851	0.38653	0.43838	0.54838	0.54367	0.67954	0.59564	0.60368
948.903	0.2993	0.31354	0.32919	0.39	0.46272	0.55799	0.64033	0.56481	0.61419	0.62073
950.232	0.33225	0.1876	0.31411	0.44669	0.52317	0.49957	0.58831	0.58397	0.53401	0.58874
951.56	0.19064	0.16165	0.23426	0.3394	0.45766	0.5177	0.49885	0.57421	0.53465	0.43989
952.89	0.32659	0.27783	0.36285	0.43616	0.52135	0.62733	0.59051	0.71393	0.5908	0.58869
954.219	0.09381	0.08751	0.14967	0.32773	0.45202	0.48842	0.54408	0.57828	0.49131	0.65697
955.549	0.20353	0.34147	0.45529	0.44677	0.51675	0.55803	0.57074	0.5728	0.58802	0.57124
956.878	0.37232	0.42573	0.49163	0.43221	0.52166	0.5368	0.66868	0.64555	0.58198	0.45217
958.209	0.23133	0.26334	0.36343	0.43541	0.46713	0.41639	0.57973	0.61903	0.53589	0.5914
959.539	0.18593	0.19682	0.38665	0.41031	0.36452	0.38475	0.39528	0.53526	0.60965	0.61265
960.87	0.33416	0.25481	0.26611	0.40636	0.49944	0.47914	0.53595	0.65801	0.60129	0.42039
962.201	0.16223	0.20866	0.28953	0.40276	0.50385	0.45968	0.51062	0.52047	0.57577	0.70139
963.532	0.32939	0.24234	0.16547	0.37433	0.42315	0.4847	0.55808	0.67832	0.56159	0.50647
964.863	0.09314	0.23568	0.34011	0.38254	0.4223	0.4304	0.54676	0.57805	0.57273	0.40284
966.195	0.44343	0.47748	0.29543	0.27455	0.38964	0.48799	0.52696	0.42613	0.55208	0.3707
967.527	0.17103	0.20157	0.13127	0.20009	0.33824	0.39174	0.61645	0.48038	0.5054	0.56106
968.86	0.30233	0.35554	0.33987	0.39377	0.37009	0.48017	0.53649	0.46607	0.70516	0.5923
970.192	0.35444	0.34589	0.33119	0.37933	0.39204	0.55057	0.50029	0.59706	0.67333	0.52131
971.525	0.16688	0.0938	0.10649	0.27297	0.25557	0.40814	0.39271	0.49003	0.42042	0.37165
972.858	-0.05688	-0.03629	0.20689	0.24063	0.27003	0.22052	0.33757	0.54858	0.4707	0.50973
974.192	0.16296	0.17332	0.18059	0.21558	0.2463	0.31811	0.28475	0.39203	0.37566	0.50752
975.525	0.31533	0.37787	0.32221	0.44879	0.47185	0.33527	0.26749	0.32793	0.32512	0.36589
976.859	0.29952	0.21345	0.29675	0.33067	0.23884	0.34266	0.33966	0.35767	0.43181	0.4263
978.193	0.30143	0.40372	0.35914	0.32659	0.39347	0.35946	0.43657	0.43145	0.31365	0.47278
979.528	0.25352	0.0607	0.1523	0.35252	0.43996	0.4115	0.34096	0.44839	0.36937	0.47548
980.862	0.45178	0.27517	0.25211	0.27771	0.26172	0.37859	0.39981	0.45009	0.39468	0.53234
982.198	0.35892	0.16101	0.1462	0.34699	0.42122	0.41346	0.39031	0.39513	0.53336	0.60764
983.533	0.27335	0.15424	0.23738	0.36213	0.29909	0.31884	0.40925	0.39369	0.52938	0.52121
984.868	0.08619	0.2563	0.417	0.33387	0.38319	0.5532	0.35689	0.36984	0.40432	0.45523
986.204	0.12496	0.0372	0.14464	0.28899	0.3571	0.26298	0.38712	0.46529	0.48981	0.2945
987.54	-0.01995	-0.05601	0.12342	0.27718	0.23181	0.15215	0.33736	0.43374	0.42693	0.57711
988.877	0.06887	0.00815	0.10415	0.24011	0.36054	0.42111	0.38911	0.35467	0.53696	0.55044
990.213	0.02852	0.06449	0.21518	0.31277	0.17414	0.15667	0.35448	0.30622	0.35031	0.18455
991.55	0.24001	0.26957	0.38558	0.29377	0.29136	0.29312	0.36903	0.38873	0.48981	0.30507
992.887	0.1601	0.32367	0.20016	0.11703	0.10388	0.22382	0.18963	0.25792	0.39489	0.23594
994.225	0.11426	-0.08458	0.12376	0.29008	0.32916	0.35341	0.41762	0.52657	0.56022	0.38253
995.562	-0.12239	0.02782	0.33328	0.41211	0.34562	0.25276	0.35157	0.41906	0.25737	0.38584
996.9	-0.00403	0.10851	0.26411	0.22839	0.17418	0.04645	0.09125	0.36484	0.55461	0.3332
998.239	0.26635	0.20354	0.07049	0.11825	0.06651	0.04781	0.19406	0.24594	0.53469	0.16314
999.577	-0.24808	-0.2434	0.0059	0.07262	0.15347	0.38212	0.23819	0.31355	0.34838	0.13627
1000.58	0.18044	0.10707	-0.00551	0.17591	0.34972	0.19015	0.15126	0.43493	0.39254	0.13401

## Sheet: Figure 4d
Figure 4d
	Distance vs normal (µm)	Deviation of cracks - Delta A (µm)			Distance vs normal (µm)	Deviation of cracks - Delta A (µm)			Distance vs normal (µm)	Deviation of cracks - Delta A (µm)			Distance vs normal (µm)	Deviation of cracks - Delta A (µm)
100µm	0	0		Gaussian fit for 200µm	0	0.2213		Gaussian fit for 400µm	0	0.61548		Gaussian fit for 600µm	0	0.02331
	18.1563	28.8588			1.19234	1.70804			0.66322	1.47776			0.35316	0.19626
	37.1117	28.8326			1.36268	1.91892			0.99483	1.90769			0.70632	0.36995
	72.6586	12.4337			1.53301	2.12942			1.32644	2.33682			1.05948	0.54438
	89.3969	10.5907			1.70335	2.33954			1.65806	2.76514			1.41264	0.71955
					1.87368	2.54929			1.98967	3.19266			1.7658	0.89546
					2.04401	2.75865			2.32128	3.61938			2.11896	1.07212
					2.21435	2.96763			2.65289	4.04528			2.47212	1.24952
	Distance vs normal (µm)	Deviation of cracks - Delta A (µm)			2.38468	3.17623			2.9845	4.47039			2.82528	1.42767
200µm	0	0			2.55502	3.38445			3.31611	4.89468			3.17844	1.60656
	18.6286	32.453			2.72535	3.59229			3.64772	5.31817			3.5316	1.7862
	36.6973	55.4159			2.89569	3.79975			3.97933	5.74084			3.88476	1.96659
	53.5857	56.2859			3.06602	4.00683			4.31095	6.16271			4.23792	2.14773
	71.1149	55.2392			3.23636	4.21353			4.64256	6.58378			4.59108	2.32962
	104.667	38.1523			3.40669	4.41984			4.97417	7.00403			4.94424	2.51226
	137.292	21.1942			3.57703	4.62578			5.30578	7.42347			5.2974	2.69565
	153.992	19.6193			3.74736	4.83133			5.63739	7.8421			5.65056	2.8798
	170.164	20.4752			3.91769	5.0365			5.969	8.25992			6.00371	3.0647
					4.08803	5.24129			6.30061	8.67693			6.35687	3.25035
					4.25836	5.44569			6.63222	9.09313			6.71003	3.43676
					4.4287	5.64971			6.96383	9.50852			7.06319	3.62392
	Distance vs normal (µm)	Deviation of cracks - Delta A (µm)			4.59903	5.85335			7.29545	9.92309			7.41635	3.81184
400µm	0	0			4.76937	6.0566			7.62706	10.3369			7.76951	4.00052
	20.2786	37.8716			4.9397	6.25947			7.95867	10.7498			8.12267	4.18996
	41.1888	66.0384			5.11004	6.46196			8.29028	11.1619			8.47583	4.38015
	41.3466	66.0715			5.28037	6.66406			8.62189	11.5732			8.82899	4.57111
	60.4992	86.3647			5.45071	6.86578			8.9535	11.9838			9.18215	4.76282
	80.0239	98.5131			5.62104	7.06711			9.28511	12.3934			9.53531	4.9553
	99.5914	103.191			5.79138	7.26806			9.61672	12.8023			9.88847	5.14854
	119.39	109.27			5.96171	7.46862			9.94833	13.2104			10.2416	5.34254
	142.808	100.999			6.13204	7.6688			10.2799	13.6176			10.5948	5.5373
	169.007	89.6476			6.30238	7.86859			10.6116	14.024			10.948	5.73283
	195.019	87.0486			6.47271	8.068			10.9432	14.4296			11.3011	5.92912
	243.141	59.849			6.64305	8.26702			11.2748	14.8344			11.6543	6.12618
	290.309	35.2051			6.81338	8.46565			11.6064	15.2384			12.0074	6.324
	331.28	15.5545			6.98372	8.6639			11.938	15.6415			12.3606	6.52259
					7.15405	8.86176			12.2696	16.0439			12.7137	6.72194
					7.32439	9.05923			12.6012	16.4454			13.0669	6.92206
					7.49472	9.25632			12.9328	16.8461			13.4201	7.12295
	Distance vs normal (µm)	Deviation of cracks - Delta A (µm)			7.66506	9.45302			13.2645	17.2459			13.7732	7.32461
600µm	0	0			7.83539	9.64933			13.5961	17.645			14.1264	7.52703
	89.097	74.8135			8.00572	9.84525			13.9277	18.0432			14.4795	7.73022
	109.746	74.8905			8.17606	10.0408			14.2593	18.4406			14.8327	7.93419
	114.43	96.0358			8.34639	10.2359			14.5909	18.8372			15.1859	8.13892
	129.765	102.389			8.51673	10.4307			14.9225	19.2329			15.539	8.34442
	151.409	117.718			8.68706	10.6251			15.2541	19.6279			15.8922	8.55069
	162.53	130.45			8.8574	10.819			15.5857	20.022			16.2453	8.75773
	182.345	158.52			9.02773	11.0126			15.9173	20.4153			16.5985	8.96554
	210.772	148.946			9.19807	11.2058			16.249	20.8077			16.9517	9.17412
	218.377	161.121			9.3684	11.3986			16.5806	21.1994			17.3048	9.38347
	258.291	136.471			9.53874	11.5911			16.9122	21.5902			17.658	9.5936
	313.354	96.2215			9.70907	11.7831			17.2438	21.9802			18.0111	9.80449
	352.807	72.427			9.8794	11.9748			17.5754	22.3693			18.3643	10.0162
					10.0497	12.166			17.907	22.7577			18.7175	10.2286
					10.2201	12.3569			18.2386	23.1452			19.0706	10.4418
					10.3904	12.5473			18.5702	23.5318			19.4238	10.6558
					10.5607	12.7374			18.9018	23.9177			19.7769	10.8705
					10.7311	12.9271			19.2335	24.3027			20.1301	11.0861
					10.9014	13.1164			19.5651	24.6869			20.4833	11.3024
					11.0717	13.3053			19.8967	25.0703			20.8364	11.5195
					11.2421	13.4938			20.2283	25.4528			21.1896	11.7373
					11.4124	13.6819			20.2786	25.5107			21.5427	11.9559
					11.5828	13.8697			20.5599	25.8345			21.8959	12.1753
					11.7531	14.057			20.8915	26.2154			22.2491	12.3955
					11.9234	14.2439			21.2231	26.5954			22.6022	12.6164
					12.0938	14.4305			21.5547	26.9746			22.9554	12.8381
					12.2641	14.6166			21.8863	27.353			23.3085	13.0606
					12.4344	14.8024			22.2179	27.7305			23.6617	13.2838
					12.6048	14.9878			22.5496	28.1072			24.0149	13.5079
					12.7751	15.1727			22.8812	28.4831			24.368	13.7327
					12.9454	15.3573			23.2128	28.8581			24.7212	13.9582
					13.1158	15.5415			23.5444	29.2324			25.0743	14.1846
					13.2861	15.7253			23.876	29.6057			25.4275	14.4117
					13.4564	15.9087			24.2076	29.9783			25.7807	14.6395
					13.6268	16.0917			24.5392	30.35			26.1338	14.8682
					13.7971	16.2743			24.8708	30.7208			26.487	15.0976
					13.9674	16.4565			25.2024	31.0909			26.8401	15.3278
					14.1378	16.6383			25.5341	31.4601			27.1933	15.5588
					14.3081	16.8197			25.8657	31.8284			27.5465	15.7905
					14.4784	17.0007			26.1973	32.1959			27.8996	16.023
					14.6488	17.1813			26.5289	32.5626			28.2528	16.2562
					14.8191	17.3616			26.8605	32.9285			28.6059	16.4903
					14.9894	17.5414			27.1921	33.2935			28.9591	16.7251
					15.1598	17.7208			27.5237	33.6576			29.3123	16.9606
					15.3301	17.8999			27.8553	34.021			29.6654	17.197
					15.5005	18.0785			28.1869	34.3834			30.0186	17.434
					15.6708	18.2568			28.5186	34.7451			30.3717	17.6719
					15.8411	18.4346			28.8502	35.1059			30.7249	17.9105
					16.0114	18.612			29.1818	35.4659			31.0781	18.1499
					16.1818	18.7891			29.5134	35.825			31.4312	18.3901
					16.3521	18.9657			29.845	36.1833			31.7844	18.631
					16.5224	19.142			30.1766	36.5407			32.1375	18.8727
					16.6928	19.3178			30.5082	36.8973			32.4907	19.1151
					16.8631	19.4933			30.8398	37.253			32.8439	19.3583
					17.0335	19.6684			31.1715	37.6079			33.197	19.6023
					17.2038	19.843			31.5031	37.962			33.5502	19.847
					17.3741	20.0173			31.8347	38.3152			33.9033	20.0924
					17.5445	20.1911			32.1663	38.6676			34.2565	20.3387
					17.7148	20.3646			32.4979	39.0191			34.6097	20.5856
					17.8851	20.5376			32.8295	39.3698			34.9628	20.8334
					18.0555	20.7103			33.1611	39.7196			35.316	21.0819
					18.2258	20.8825			33.4927	40.0686			35.6691	21.3311
					18.3961	21.0544			33.8243	40.4168			36.0223	21.5811
					18.5665	21.2258			34.1559	40.7641			36.3755	21.8318
					18.6286	21.2882			34.4876	41.1105			36.7286	22.0833
					18.7368	21.3969			34.8192	41.4561			37.0818	22.3356
					18.9071	21.5675			35.1508	41.8009			37.4349	22.5886
					19.0775	21.7378			35.4824	42.1448			37.7881	22.8423
					19.2478	21.9076			35.814	42.4878			38.1412	23.0968
					19.4181	22.077			36.1456	42.83			38.4944	23.352
					19.5885	22.2461			36.4772	43.1714			38.8476	23.608
					19.7588	22.4147			36.8088	43.5119			39.2007	23.8647
					19.9291	22.583			37.1405	43.8516			39.5539	24.1222
					20.0995	22.7508			37.4721	44.1904			39.907	24.3804
					20.2698	22.9182			37.8037	44.5283			40.2602	24.6393
					20.4401	23.0852			38.1353	44.8654			40.6134	24.899
					20.6105	23.2519			38.4669	45.2017			40.9665	25.1594
					20.7808	23.4181			38.7985	45.5371			41.3197	25.4205
					20.9511	23.5839			39.1301	45.8716			41.6728	25.6824
					21.1215	23.7493			39.4617	46.2053			42.026	25.945
					21.2918	23.9143			39.7933	46.5381			42.3792	26.2083
					21.4622	24.0789			40.1249	46.8701			42.7323	26.4724
					21.6325	24.2431			40.4566	47.2012			43.0855	26.7372
					21.8028	24.4069			40.7882	47.5315			43.4386	27.0027
					21.9732	24.5703			41.1198	47.8609			43.7918	27.2689
					22.1435	24.7333			41.1888	47.9294			44.145	27.5359
					22.3138	24.8959			41.3466	48.0857			44.4981	27.8035
					22.4842	25.058			41.4514	48.1895			44.8513	28.0719
					22.6545	25.2198			41.783	48.5172			45.2044	28.341
					22.8248	25.3812			42.1146	48.8441			45.5576	28.6109
					22.9952	25.5421			42.4462	49.17			45.9108	28.8814
					23.1655	25.7026			42.7778	49.4952			46.2639	29.1526
					23.3358	25.8628			43.1095	49.8195			46.6171	29.4246
					23.5062	26.0225			43.4411	50.1429			46.9702	29.6973
					23.6765	26.1819			43.7727	50.4654			47.3234	29.9706
					23.8468	26.3408			44.1043	50.7871			47.6766	30.2447
					24.0172	26.4993			44.4359	51.108			48.0297	30.5195
					24.1875	26.6574			44.7675	51.428			48.3829	30.795
					24.3578	26.8151			45.0991	51.7471			48.736	31.0711
					24.5282	26.9724			45.4307	52.0654			49.0892	31.348
					24.6985	27.1293			45.7623	52.3828			49.4424	31.6256
					24.8688	27.2857			46.0939	52.6993			49.7955	31.9038
					25.0392	27.4418			46.4256	53.015			50.1487	32.1828
					25.2095	27.5975			46.7572	53.3298			50.5018	32.4624
					25.3799	27.7527			47.0888	53.6438			50.855	32.7427
					25.5502	27.9076			47.4204	53.9569			51.2082	33.0237
					25.7205	28.062			47.752	54.2691			51.5613	33.3054
					25.8909	28.216			48.0836	54.5805			51.9145	33.5877
					26.0612	28.3696			48.4152	54.891			52.2676	33.8708
					26.2315	28.5228			48.7468	55.2007			52.6208	34.1545
					26.4019	28.6756			49.0784	55.5094			52.974	34.4389
					26.5722	28.828			49.4101	55.8174			53.3271	34.7239
					26.7425	28.98			49.7417	56.1244			53.6803	35.0096
					26.9129	29.1315			50.0733	56.4306			54.0334	35.296
					27.0832	29.2827			50.4049	56.7359			54.3866	35.5831
					27.2535	29.4334			50.7365	57.0404			54.7398	35.8708
					27.4239	29.5837			51.0681	57.344			55.0929	36.1591
					27.5942	29.7337			51.3997	57.6467			55.4461	36.4481
					27.7645	29.8832			51.7313	57.9486			55.7992	36.7378
					27.9349	30.0323			52.063	58.2496			56.1524	37.0281
					28.1052	30.181			52.3946	58.5497			56.5055	37.3191
					28.2755	30.3292			52.7262	58.849			56.8587	37.6107
					28.4459	30.4771			53.0578	59.1474			57.2119	37.9029
					28.6162	30.6245			53.3894	59.4449			57.565	38.1958
					28.7865	30.7716			53.721	59.7415			57.9182	38.4893
					28.9569	30.9182			54.0526	60.0373			58.2713	38.7835
					29.1272	31.0644			54.3842	60.3322			58.6245	39.0783
					29.2976	31.2102			54.7158	60.6263			58.9777	39.3737
					29.4679	31.3556			55.0474	60.9194			59.3308	39.6697
					29.6382	31.5006			55.3791	61.2118			59.684	39.9664
					29.8086	31.6451			55.7107	61.5032			60.0371	40.2637
					29.9789	31.7893			56.0423	61.7938			60.3903	40.5615
					30.1492	31.933			56.3739	62.0835			60.7435	40.8601
					30.3195	32.0763			56.7055	62.3723			61.0966	41.1592
					30.4899	32.2192			57.0371	62.6602			61.4498	41.4589
					30.6602	32.3617			57.3687	62.9473			61.803	41.7592
					30.8306	32.5038			57.7003	63.2335			62.1561	42.0601
					31.0009	32.6455			58.032	63.5189			62.5093	42.3616
					31.1712	32.7867			58.3636	63.8033			62.8624	42.6638
					31.3416	32.9275			58.6952	64.0869			63.2156	42.9665
					31.5119	33.068			59.0268	64.3696			63.5688	43.2698
					31.6822	33.208			59.3584	64.6514			63.9219	43.5736
					31.8526	33.3476			59.69	64.9324			64.2751	43.8781
					32.0229	33.4867			60.0216	65.2125			64.6282	44.1831
					32.1932	33.6255			60.3532	65.4917			64.9814	44.4887
					32.3636	33.7638			60.4992	65.6144			65.3345	44.7949
					32.5339	33.9018			60.6848	65.77			65.6877	45.1016
					32.7042	34.0393			61.0164	66.0475			66.0409	45.4089
					32.8746	34.1764			61.3481	66.3241			66.394	45.7168
					33.0449	34.313			61.6797	66.5998			66.7472	46.0252
					33.2152	34.4493			62.0113	66.8746			67.1003	46.3342
					33.3856	34.5851			62.3429	67.1486			67.4535	46.6437
					33.5559	34.7206			62.6745	67.4217			67.8067	46.9538
					33.7262	34.8556			63.0061	67.6939			68.1598	47.2644
					33.8966	34.9902			63.3377	67.9652			68.513	47.5756
					34.0669	35.1243			63.6693	68.2356			68.8661	47.8873
					34.2373	35.2581			64.001	68.5052			69.2193	48.1995
					34.4076	35.3914			64.3326	68.7739			69.5725	48.5122
					34.5779	35.5244			64.6642	69.0417			69.9256	48.8255
					34.7482	35.6569			64.9958	69.3086			70.2788	49.1393
					34.9186	35.789			65.3274	69.5747			70.6319	49.4536
					35.0889	35.9206			65.659	69.8398			70.9851	49.7684
					35.2593	36.0519			65.9906	70.1041			71.3383	50.0838
					35.4296	36.1827			66.3222	70.3675			71.6914	50.3996
					35.5999	36.3131			66.6538	70.6301			72.0446	50.7159
					35.7703	36.4431			66.9855	70.8917			72.3977	51.0327
					35.9406	36.5727			67.3171	71.1525			72.7509	51.3501
					36.1109	36.7018			67.6487	71.4124			73.1041	51.6679
					36.2813	36.8306			67.9803	71.6714			73.4572	51.9862
					36.4516	36.9589			68.3119	71.9295			73.8104	52.3049
					36.6219	37.0868			68.6435	72.1867			74.1635	52.6242
					36.6973	37.1433			68.9751	72.4431			74.5167	52.9439
					36.7923	37.2143			69.3067	72.6985			74.8699	53.2641
					36.9626	37.3413			69.6383	72.9531			75.223	53.5847
					37.1329	37.468			69.97	73.2068			75.5762	53.9058
					37.3033	37.5942			70.3016	73.4596			75.9293	54.2274
					37.4736	37.72			70.6332	73.7116			76.2825	54.5494
					37.6439	37.8454			70.9648	73.9626			76.6356	54.8719
					37.8143	37.9703			71.2964	74.2128			76.9888	55.1948
					37.9846	38.0948			71.628	74.4621			77.342	55.5181
					38.1549	38.2189			71.9596	74.7104			77.6951	55.8419
					38.3253	38.3426			72.2912	74.958			78.0483	56.1661
					38.4956	38.4659			72.6228	75.2046			78.4014	56.4907
					38.666	38.5888			72.9545	75.4503			78.7546	56.8157
					38.8363	38.7112			73.2861	75.6952			79.1078	57.1412
					39.0066	38.8332			73.6177	75.9391			79.4609	57.4671
					39.1769	38.9548			73.9493	76.1822			79.8141	57.7933
					39.3473	39.0759			74.2809	76.4244			80.1672	58.12
					39.5176	39.1967			74.6125	76.6657			80.5204	58.4471
					39.688	39.317			74.9441	76.9061			80.8736	58.7745
					39.8583	39.4369			75.2757	77.1456			81.2267	59.1024
					40.0286	39.5564			75.6073	77.3842			81.5799	59.4306
					40.199	39.6754			75.939	77.622			81.933	59.7592
					40.3693	39.794			76.2706	77.8588			82.2862	60.0882
					40.5396	39.9123			76.6022	78.0948			82.6394	60.4175
					40.71	40.03			76.9338	78.3299			82.9925	60.7472
					40.8803	40.1474			77.2654	78.564			83.3457	61.0773
					41.0506	40.2643			77.597	78.7973			83.6988	61.4077
					41.221	40.3808			77.9286	79.0298			84.052	61.7385
					41.3913	40.4969			78.2602	79.2613			84.4052	62.0696
					41.5616	40.6126			78.5918	79.4919			84.7583	62.401
					41.732	40.7278			78.9235	79.7216			85.1115	62.7328
					41.9023	40.8426			79.2551	79.9505			85.4647	63.0649
					42.0726	40.957			79.5867	80.1784			85.8178	63.3973
					42.243	41.071			79.9183	80.4055			86.171	63.73
					42.4133	41.1846			80.0239	80.4776			86.5241	64.0631
					42.5836	41.2977			80.2499	80.6316			86.8773	64.3965
					42.754	41.4104			80.5815	80.8569			87.2305	64.7301
					42.9243	41.5226			80.9131	81.0813			87.5836	65.0641
					43.0946	41.6345			81.2447	81.3047			87.9368	65.3983
					43.265	41.7459			81.5764	81.5273			88.2899	65.7328
					43.4353	41.8569			81.908	81.749			88.6431	66.0677
					43.6056	41.9674			82.2396	81.9698			88.9962	66.4027
					43.776	42.0776			82.5712	82.1898			89.097	66.4984
					43.9463	42.1873			82.9028	82.4088			89.3494	66.7381
					44.1166	42.2966			83.2344	82.6269			89.7026	67.0737
					44.287	42.4055			83.566	82.8441			90.0557	67.4096
					44.4573	42.5139			83.8976	83.0604			90.4089	67.7458
					44.6277	42.6219			84.2292	83.2759			90.762	68.0821
					44.798	42.7295			84.5609	83.4904			91.1152	68.4188
					44.9683	42.8367			84.8925	83.7041			91.4684	68.7556
					45.1387	42.9434			85.2241	83.9168			91.8215	69.0927
					45.309	43.0497			85.5557	84.1286			92.1747	69.43
					45.4793	43.1556			85.8873	84.3396			92.5278	69.7676
					45.6497	43.261			86.2189	84.5497			92.881	70.1053
					45.82	43.3661			86.5505	84.7588			93.2342	70.4433
					45.9903	43.4707			86.8821	84.9671			93.5873	70.7815
					46.1607	43.5748			87.2137	85.1744			93.9405	71.1198
					46.331	43.6786			87.5453	85.3809			94.2936	71.4584
					46.5013	43.7819			87.877	85.5865			94.6468	71.7971
					46.6717	43.8848			88.2086	85.7912			95	72.136
					46.842	43.9872			88.5402	85.9949			95.3531	72.4751
					47.0123	44.0893			88.8718	86.1978			95.7063	72.8144
					47.1827	44.1909			89.2034	86.3998			96.0594	73.1538
					47.353	44.2921			89.535	86.6009			96.4126	73.4934
					47.5233	44.3928			89.8666	86.801			96.7658	73.8331
					47.6937	44.4931			90.1982	87.0003			97.1189	74.173
					47.864	44.593			90.5298	87.1987			97.4721	74.513
					48.0344	44.6925			90.8615	87.3962			97.8252	74.8532
					48.2047	44.7915			91.1931	87.5927			98.1784	75.1935
					48.375	44.8901			91.5247	87.7884			98.5316	75.5339
					48.5453	44.9883			91.8563	87.9832			98.8847	75.8744
					48.7157	45.086			92.1879	88.1771			99.2379	76.215
					48.886	45.1834			92.5195	88.37			99.591	76.5557
					49.0564	45.2803			92.8511	88.5621			99.9442	76.8966
					49.2267	45.3767			93.1827	88.7533			100.297	77.2375
					49.397	45.4727			93.5143	88.9436			100.651	77.5785
					49.5674	45.5683			93.846	89.1329			101.004	77.9195
					49.7377	45.6635			94.1776	89.3214			101.357	78.2607
					49.908	45.7582			94.5092	89.5089			101.71	78.6019
					50.0784	45.8526			94.8408	89.6956			102.063	78.9432
					50.2487	45.9464			95.1724	89.8814			102.416	79.2845
					50.419	46.0399			95.504	90.0662			102.769	79.6259
					50.5894	46.1329			95.8356	90.2502			103.123	79.9673
					50.7597	46.2255			96.1672	90.4332			103.476	80.3087
					50.93	46.3177			96.4989	90.6154			103.829	80.6502
					51.1004	46.4094			96.8305	90.7966			106.301	83.0408
					51.2707	46.5007			97.1621	90.9769			106.654	83.3822
					51.441	46.5916			97.4937	91.1564			107.007	83.7236
					51.6114	46.682			97.8253	91.3349			107.361	84.065
					51.7817	46.772			98.1569	91.5125			107.714	84.4064
					51.952	46.8616			98.4885	91.6892			108.067	84.7477
					52.1224	46.9507			98.8201	91.865			108.42	85.0889
					52.2927	47.0394			99.1517	92.0399			108.773	85.4301
					52.4631	47.1277			99.4834	92.2139			109.126	85.7712
					52.6334	47.2156			99.5914	92.2704			109.48	86.1123
					52.8037	47.303			99.815	92.387			109.746	86.3695
					52.974	47.3899			100.147	92.5592			109.833	86.4532
					53.1444	47.4765			100.478	92.7305			110.186	86.7941
					53.3147	47.5626			100.81	92.9009			110.539	87.1349
					53.4851	47.6483			101.141	93.0703			110.892	87.4755
					53.5857	47.6987			101.473	93.2389			111.245	87.8161
					53.6554	47.7336			101.805	93.4065			111.598	88.1565
					53.8257	47.8184			102.136	93.5733			111.952	88.4968
					53.9961	47.9028			102.468	93.7391			112.305	88.837
					54.1664	47.9867			102.799	93.9041			112.658	89.1771
					54.3367	48.0703			103.131	94.0681			113.011	89.517
					54.5071	48.1534			103.463	94.2312			113.364	89.8567
					54.6774	48.236			103.794	94.3934			113.717	90.1963
					54.8477	48.3182			104.126	94.5547			114.071	90.5357
					55.0181	48.4001			104.458	94.7151			114.424	90.875
					55.1884	48.4814			104.789	94.8746			114.43	90.881
					55.3587	48.5623			105.121	95.0332			114.777	91.2141
					55.5291	48.6428			105.452	95.1908			115.13	91.553
					55.6994	48.7229			105.784	95.3476			115.483	91.8917
					55.8697	48.8025			106.116	95.5034			115.836	92.2302
					56.0401	48.8817			106.447	95.6584			116.19	92.5685
					56.2104	48.9605			106.779	95.8124			116.543	92.9066
					56.3807	49.0388			107.11	95.9655			116.896	93.2444
					56.5511	49.1167			107.442	96.1177			117.249	93.582
					56.7214	49.1942			107.774	96.269			117.602	93.9194
					56.8917	49.2712			108.105	96.4194			117.955	94.2566
					57.0621	49.3478			108.437	96.5689			118.308	94.5935
					57.2324	49.4239			108.768	96.7174			118.662	94.9302
					57.4027	49.4997			109.1	96.8651			119.015	95.2666
					57.5731	49.5749			109.432	97.0118			119.368	95.6027
					57.7434	49.6498			109.763	97.1577			119.721	95.9385
					57.9138	49.7242			110.095	97.3026			120.074	96.2741
					58.0841	49.7982			110.427	97.4466			120.427	96.6094
					58.2544	49.8717			110.758	97.5897			120.781	96.9444
					58.4248	49.9449			111.09	97.7319			121.134	97.279
					58.5951	50.0175			111.421	97.8731			121.487	97.6134
					58.7654	50.0898			111.753	98.0135			121.84	97.9474
					58.9358	50.1616			112.085	98.153			122.193	98.2811
					59.1061	50.233			112.416	98.2915			122.546	98.6145
					59.2764	50.3039			112.748	98.4291			122.9	98.9475
					59.4468	50.3744			113.079	98.5658			123.253	99.2802
					59.6171	50.4445			113.411	98.7016			123.606	99.6125
					59.7874	50.5141			113.743	98.8365			123.959	99.9445
					59.9578	50.5833			114.074	98.9705			124.312	100.276
					60.1281	50.6521			114.406	99.1035			124.665	100.607
					60.2984	50.7204			114.737	99.2357			125.019	100.938
					60.4688	50.7883			115.069	99.3669			125.372	101.269
					60.6391	50.8558			115.401	99.4972			125.725	101.599
					60.8094	50.9228			115.732	99.6266			126.078	101.928
					60.9798	50.9894			116.064	99.7551			126.431	102.258
					61.1501	51.0555			116.396	99.8827			126.784	102.586
					61.3204	51.1212			116.727	100.009			127.137	102.915
					61.4908	51.1865			117.059	100.135			127.491	103.243
					61.6611	51.2513			117.39	100.26			127.844	103.57
					61.8314	51.3157			117.722	100.384			128.197	103.897
					62.0018	51.3797			118.054	100.507			128.55	104.224
					62.1721	51.4432			118.385	100.629			128.903	104.55
					62.3424	51.5063			118.717	100.75			129.256	104.876
					62.5128	51.569			119.048	100.87			129.61	105.201
					62.6831	51.6312			119.38	100.99			129.765	105.344
					62.8535	51.693			119.39	100.993			129.963	105.526
					63.0238	51.7543			119.712	101.108			130.316	105.85
					63.1941	51.8152			120.043	101.226			130.669	106.173
					63.3645	51.8757			120.375	101.342			131.022	106.497
					63.5348	51.9357			120.706	101.458			131.375	106.819
					63.7051	51.9953			121.038	101.573			131.729	107.141
					63.8755	52.0545			121.37	101.686			132.082	107.463
					64.0458	52.1132			121.701	101.799			132.435	107.784
					64.2161	52.1715			122.033	101.911			132.788	108.105
					64.3865	52.2293			122.365	102.022			133.141	108.425
					64.5568	52.2867			122.696	102.133			133.494	108.744
					64.7271	52.3437			123.028	102.242			133.848	109.063
					64.8975	52.4002			123.359	102.35			134.201	109.381
					65.0678	52.4563			123.691	102.458			134.554	109.699
					65.2381	52.5119			124.023	102.564			134.907	110.016
					65.4085	52.5672			124.354	102.67			135.26	110.333
					65.5788	52.6219			124.686	102.774			135.613	110.649
					65.7491	52.6763			125.017	102.878			135.966	110.964
					65.9195	52.7302			125.349	102.981			136.32	111.279
					66.0898	52.7837			125.681	103.083			136.673	111.593
					66.2601	52.8367			126.012	103.184			137.026	111.906
					66.4305	52.8893			126.344	103.284			137.379	112.219
					66.6008	52.9414			126.675	103.383			137.732	112.531
					66.7712	52.9931			127.007	103.481			138.085	112.843
					66.9415	53.0444			127.339	103.579			138.439	113.153
					67.1118	53.0953			127.67	103.675			138.792	113.464
					67.2822	53.1456			128.002	103.771			139.145	113.773
					67.4525	53.1956			128.334	103.865			139.498	114.082
					67.6228	53.2451			128.665	103.959			139.851	114.39
					67.7932	53.2942			128.997	104.052			140.204	114.697
					67.9635	53.3428			129.328	104.143			140.558	115.004
					68.1338	53.391			129.66	104.234			140.911	115.31
					68.3042	53.4388			129.992	104.324			141.264	115.615
					68.4745	53.4861			130.323	104.413			141.617	115.92
					68.6448	53.533			130.655	104.501			141.97	116.224
					68.8152	53.5795			130.986	104.589			142.323	116.527
					68.9855	53.6255			131.318	104.675			142.677	116.829
					69.1558	53.671			131.65	104.76			143.03	117.131
					69.3262	53.7162			131.981	104.845			143.383	117.431
					69.4965	53.7608			132.313	104.928			143.736	117.731
					69.6668	53.8051			132.644	105.011			144.089	118.031
					69.8372	53.8489			132.976	105.093			144.442	118.329
					70.0075	53.8923			133.308	105.173			144.795	118.627
					70.1778	53.9352			133.639	105.253			145.149	118.924
					70.3482	53.9777			133.971	105.332			145.502	119.22
					70.5185	54.0197			134.303	105.41			145.855	119.515
					70.6888	54.0613			134.634	105.487			146.208	119.809
					70.8592	54.1025			134.966	105.563			146.561	120.103
					71.0295	54.1433			135.297	105.639			146.914	120.396
					71.1149	54.1635			135.629	105.713			147.268	120.688
					71.1998	54.1835			135.961	105.786			147.621	120.979
					71.3702	54.2234			136.292	105.859			147.974	121.269
					71.5405	54.2628			136.624	105.93			148.327	121.558
					71.7108	54.3018			136.955	106.001			148.68	121.847
					71.8812	54.3403			137.287	106.071			149.033	122.134
					72.0515	54.3784			137.619	106.139			149.387	122.421
					72.2219	54.416			137.95	106.207			149.74	122.707
					72.3922	54.4533			138.282	106.274			150.093	122.992
					72.5625	54.49			138.613	106.34			150.446	123.276
					72.7329	54.5264			138.945	106.405			150.799	123.559
					72.9032	54.5622			139.277	106.47			151.152	123.841
					73.0735	54.5977			139.608	106.533			151.409	124.045
					73.2439	54.6327			139.94	106.595			151.506	124.122
					73.4142	54.6673			140.272	106.657			151.859	124.402
					73.5845	54.7014			140.603	106.717			152.212	124.682
					73.7549	54.7351			140.935	106.777			152.565	124.96
					73.9252	54.7683			141.266	106.835			152.918	125.238
					74.0955	54.8011			141.598	106.893			153.271	125.514
					74.2659	54.8335			141.93	106.95			153.624	125.79
					74.4362	54.8654			142.261	107.006			153.978	126.064
					74.6065	54.8969			142.593	107.061			154.331	126.338
					74.7769	54.928			142.808	107.096			154.684	126.61
					74.9472	54.9586			142.924	107.115			155.037	126.882
					75.1175	54.9887			143.256	107.168			155.39	127.152
					75.2879	55.0185			143.588	107.22			155.743	127.422
					75.4582	55.0477			143.919	107.271			156.097	127.69
					75.6286	55.0766			144.251	107.322			156.45	127.958
					75.7989	55.105			144.582	107.371			156.803	128.224
					75.9692	55.1329			144.914	107.42			157.156	128.49
					76.1395	55.1604			145.246	107.467			157.509	128.754
					76.3099	55.1875			145.577	107.514			157.862	129.017
					76.4802	55.2141			145.909	107.56			158.216	129.28
					76.6505	55.2403			146.241	107.604			158.569	129.541
					76.8209	55.2661			146.572	107.648			158.922	129.801
					76.9912	55.2914			146.904	107.691			159.275	130.06
					77.1616	55.3163			147.235	107.733			159.628	130.318
					77.3319	55.3407			147.567	107.774			159.981	130.575
					77.5022	55.3647			147.899	107.815			160.334	130.831
					77.6726	55.3882			148.23	107.854			160.688	131.085
					77.8429	55.4113			148.562	107.892			161.041	131.339
					78.0132	55.434			148.893	107.93			161.394	131.591
					78.1836	55.4562			149.225	107.966			161.747	131.842
					78.3539	55.478			149.557	108.002			162.1	132.093
					78.5242	55.4993			149.888	108.036			162.453	132.342
					78.6946	55.5202			150.22	108.07			162.53	132.395
					78.8649	55.5407			150.551	108.103			162.807	132.59
					79.0352	55.5607			150.883	108.135			163.16	132.836
					79.2056	55.5803			151.215	108.166			163.513	133.082
					79.3759	55.5994			151.546	108.196			163.866	133.326
					79.5462	55.6181			151.878	108.225			164.219	133.569
					79.7166	55.6363			152.21	108.253			164.572	133.811
					79.8869	55.6541			152.541	108.28			164.926	134.052
					80.0572	55.6715			152.873	108.307			165.279	134.292
					80.2276	55.6884			153.204	108.332			165.632	134.53
					80.3979	55.7049			153.536	108.356			165.985	134.768
					80.5683	55.7209			153.868	108.38			166.338	135.004
					80.7386	55.7365			154.199	108.403			166.691	135.239
					80.9089	55.7517			154.531	108.424			167.045	135.472
					81.0793	55.7664			154.862	108.445			167.398	135.705
					81.2496	55.7807			155.194	108.465			167.751	135.936
					81.4199	55.7945			155.526	108.484			168.104	136.166
					81.5903	55.8079			155.857	108.502			168.457	136.394
					81.7606	55.8208			156.189	108.519			168.81	136.622
					81.9309	55.8333			156.52	108.535			169.163	136.848
					82.1013	55.8454			156.852	108.55			169.517	137.073
					82.2716	55.857			157.184	108.565			169.87	137.297
					82.4419	55.8682			157.515	108.578			170.223	137.519
					82.6123	55.8789			157.847	108.591			170.576	137.74
					82.7826	55.8892			158.179	108.602			170.929	137.96
					82.9529	55.8991			158.51	108.613			171.282	138.178
					83.1233	55.9085			158.842	108.622			171.636	138.396
					83.2936	55.9174			159.173	108.631			171.989	138.611
					83.4639	55.926			159.505	108.639			172.342	138.826
					83.6343	55.934			159.837	108.646			172.695	139.039
					83.8046	55.9417			160.168	108.652			173.048	139.251
					83.9749	55.9489			160.5	108.657			173.401	139.462
					84.1453	55.9556			160.831	108.661			173.755	139.671
					84.3156	55.962			161.163	108.664			174.108	139.879
					84.4859	55.9678			161.495	108.667			174.461	140.086
					84.6563	55.9733			161.826	108.668			174.814	140.291
					84.8266	55.9783			162.158	108.668			175.167	140.495
					84.9969	55.9828			162.489	108.668			175.52	140.697
					85.1673	55.9869			162.821	108.667			175.874	140.899
					85.3376	55.9906			163.153	108.664			176.227	141.098
					85.5079	55.9938			163.484	108.661			176.58	141.297
					85.6783	55.9966			163.816	108.657			176.933	141.494
					85.8486	55.9989			164.148	108.652			177.286	141.689
					86.019	56.0008			164.479	108.646			177.639	141.884
					86.1893	56.0022			164.811	108.639			177.992	142.077
					86.3596	56.0033			165.142	108.631			178.346	142.268
					86.53	56.0038			165.474	108.622			178.699	142.458
					86.7003	56.004			165.806	108.612			179.052	142.647
					86.8706	56.0036			166.137	108.602			179.405	142.834
					87.041	56.0029			166.469	108.59			179.758	143.02
					87.2113	56.0017			166.8	108.578			180.111	143.204
					87.3816	56			167.132	108.564			180.465	143.387
					87.552	55.998			167.464	108.55			180.818	143.568
					87.7223	55.9954			167.795	108.535			181.171	143.748
					87.8926	55.9924			168.127	108.518			181.524	143.927
					88.063	55.989			168.458	108.501			181.877	144.104
					88.2333	55.9852			168.79	108.483			182.23	144.28
					88.4036	55.9809			169.007	108.471			182.345	144.337
					88.574	55.9761			169.122	108.464			182.584	144.454
					88.7443	55.971			169.453	108.444			182.937	144.627
					88.9146	55.9654			169.785	108.424			183.29	144.798
					89.085	55.9593			170.117	108.402			183.643	144.968
					89.2553	55.9528			170.448	108.379			183.996	145.136
					89.4257	55.9458			170.78	108.356			184.349	145.303
					89.596	55.9385			171.111	108.331			184.703	145.468
					89.7663	55.9306			171.443	108.306			185.056	145.632
					89.9367	55.9223			171.775	108.279			185.409	145.794
					90.107	55.9136			172.106	108.252			185.762	145.955
					90.2773	55.9045			172.438	108.224			186.115	146.114
					90.4476	55.8949			172.769	108.195			186.468	146.272
					90.618	55.8848			173.101	108.165			186.821	146.429
					90.7883	55.8743			173.433	108.134			187.175	146.583
					90.9587	55.8634			173.764	108.102			187.528	146.737
					91.129	55.852			174.096	108.069			187.881	146.888
					91.2993	55.8402			174.427	108.035			188.234	147.038
					91.4697	55.828			174.759	108			188.587	147.187
					91.64	55.8153			175.091	107.965			188.94	147.334
					91.8103	55.8022			175.422	107.928			189.294	147.48
					91.9807	55.7886			175.754	107.891			189.647	147.624
					92.151	55.7746			176.086	107.852			190	147.766
					92.3213	55.7601			176.417	107.813			190.353	147.907
					92.4917	55.7452			176.749	107.773			190.706	148.046
					92.662	55.7299			177.08	107.732			191.059	148.184
					92.8323	55.7141			177.412	107.69			191.413	148.32
					93.0027	55.6978			177.744	107.647			191.766	148.455
					93.173	55.6812			178.075	107.603			192.119	148.588
					93.3433	55.6641			178.407	107.558			192.472	148.719
					93.5137	55.6465			178.738	107.512			192.825	148.849
					93.684	55.6285			179.07	107.465			193.178	148.977
					93.8543	55.6101			179.402	107.418			193.532	149.104
					94.0247	55.5912			179.733	107.369			193.885	149.229
					94.195	55.5719			180.065	107.32			194.238	149.352
					94.3654	55.5521			180.396	107.269			194.591	149.474
					94.5357	55.5319			180.728	107.218			194.944	149.594
					94.706	55.5113			181.06	107.166			195.297	149.713
					94.8764	55.4902			181.391	107.113			195.65	149.83
					95.0467	55.4687			181.723	107.059			196.004	149.945
					95.217	55.4467			182.055	107.004			196.357	150.059
					95.3874	55.4243			182.386	106.948			196.71	150.171
					95.5577	55.4014			182.718	106.891			197.063	150.282
					95.728	55.3781			183.049	106.833			197.416	150.391
					95.8984	55.3544			183.381	106.775			197.769	150.498
					96.0687	55.3302			183.713	106.715			198.123	150.604
					96.239	55.3056			184.044	106.654			198.476	150.708
					96.4094	55.2805			184.376	106.593			198.829	150.81
					96.5797	55.255			184.707	106.531			199.182	150.911
					96.75	55.2291			185.039	106.467			199.535	151.01
					96.9204	55.2027			185.371	106.403			199.888	151.107
					97.0907	55.1759			185.702	106.338			200.242	151.203
					97.261	55.1486			186.034	106.272			200.595	151.297
					97.4314	55.1209			186.365	106.205			200.948	151.389
					97.6017	55.0928			186.697	106.137			201.301	151.48
					97.772	55.0642			187.029	106.068			201.654	151.569
					97.9424	55.0352			187.36	105.998			202.007	151.657
					98.1127	55.0057			187.692	105.928			202.361	151.742
					98.283	54.9758			188.024	105.856			202.714	151.827
					98.4534	54.9454			188.355	105.784			203.067	151.909
					98.6237	54.9147			188.687	105.71			203.42	151.99
					98.794	54.8834			189.018	105.636			203.773	152.069
					98.9644	54.8517			189.35	105.561			204.126	152.146
					99.1347	54.8196			189.682	105.484			204.479	152.222
					99.305	54.7871			190.013	105.407			204.833	152.296
					99.4754	54.7541			190.345	105.329			205.186	152.368
					99.6457	54.7206			190.676	105.25			205.539	152.439
					99.8161	54.6868			191.008	105.17			205.892	152.508
					99.9864	54.6525			191.34	105.09			206.245	152.575
					100.157	54.6177			191.671	105.008			206.598	152.641
					100.327	54.5825			192.003	104.925			206.952	152.705
					100.497	54.5468			192.334	104.842			207.305	152.767
					100.668	54.5108			192.666	104.757			207.658	152.827
					100.838	54.4742			192.998	104.672			208.011	152.886
					101.008	54.4373			193.329	104.585			208.364	152.943
					101.179	54.3999			193.661	104.498			208.717	152.998
					101.349	54.3621			193.993	104.41			209.071	153.052
					101.519	54.3238			194.324	104.321			209.424	153.104
					101.69	54.285			194.656	104.231			209.777	153.154
					101.86	54.2459			194.987	104.14			210.13	153.203
					102.03	54.2063			195.019	104.131			210.483	153.25
					102.201	54.1662			195.319	104.048			210.772	153.287
					102.371	54.1258			195.651	103.955			210.836	153.295
					102.541	54.0849			195.982	103.862			211.19	153.338
					102.712	54.0435			196.314	103.767			211.543	153.38
					102.882	54.0017			196.645	103.672			211.896	153.42
					103.052	53.9594			196.977	103.575			212.249	153.458
					103.223	53.9168			197.309	103.478			212.602	153.495
					103.393	53.8736			197.64	103.38			212.955	153.529
					103.563	53.8301			197.972	103.28			213.308	153.563
					103.734	53.7861			198.303	103.18			213.662	153.594
					103.904	53.7416			198.635	103.079			214.015	153.624
					104.074	53.6968			198.967	102.977			214.368	153.651
					104.245	53.6515			199.298	102.874			214.721	153.678
					104.415	53.6057			199.63	102.771			215.074	153.702
					104.585	53.5595			199.962	102.666			215.427	153.725
					104.667	53.5373			200.293	102.56			215.781	153.746
					104.756	53.5129			200.625	102.454			216.134	153.765
					104.926	53.4658			200.956	102.346			216.487	153.783
					105.096	53.4183			201.288	102.238			216.84	153.798
					105.267	53.3703			201.62	102.129			217.193	153.813
					105.437	53.322			201.951	102.018			217.546	153.825
					105.607	53.2731			202.283	101.907			217.9	153.836
					105.778	53.2238			202.614	101.795			218.253	153.845
					105.948	53.1741			202.946	101.682			218.377	153.847
					106.118	53.124			203.278	101.568			218.606	153.852
					106.289	53.0734			203.609	101.454			218.959	153.857
					106.459	53.0224			203.941	101.338			219.312	153.861
					106.629	52.9709			204.272	101.221			219.665	153.863
					106.8	52.919			204.604	101.104			220.018	153.863
					106.97	52.8667			204.936	100.985			220.372	153.862
					107.14	52.8139			205.267	100.866			220.725	153.858
					107.311	52.7607			205.599	100.746			221.078	153.853
					107.481	52.707			205.931	100.625			221.431	153.847
					107.651	52.6529			206.262	100.502			221.784	153.838
					107.822	52.5984			206.594	100.379			222.137	153.828
					107.992	52.5434			206.925	100.255			222.491	153.816
					108.162	52.488			207.257	100.131			222.844	153.803
					108.333	52.4322			207.589	100.005			223.197	153.787
					108.503	52.3759			207.92	99.8781			223.55	153.77
					108.673	52.3192			208.252	99.7505			223.903	153.752
					108.844	52.262			208.583	99.6219			224.256	153.731
					109.014	52.2044			208.915	99.4925			224.61	153.709
					109.184	52.1464			209.247	99.3622			224.963	153.685
					109.355	52.0879			209.578	99.2309			225.316	153.659
					109.525	52.029			209.91	99.0987			225.669	153.632
					109.695	51.9697			210.241	98.9656			226.022	153.603
					109.866	51.9099			210.573	98.8316			226.375	153.572
					110.036	51.8497			210.905	98.6967			226.729	153.539
					110.206	51.789			211.236	98.5609			227.082	153.505
					110.377	51.7279			211.568	98.4241			227.435	153.469
					110.547	51.6664			211.9	98.2865			227.788	153.431
					110.717	51.6044			212.231	98.1479			228.141	153.392
					110.888	51.542			212.563	98.0084			228.494	153.351
					111.058	51.4792			212.894	97.868			228.847	153.308
					111.228	51.4159			213.226	97.7267			229.201	153.263
					111.399	51.3522			213.558	97.5845			229.554	153.217
					111.569	51.288			213.889	97.4414			229.907	153.169
					111.739	51.2234			214.221	97.2973			230.26	153.119
					111.91	51.1584			214.552	97.1524			230.613	153.068
					112.08	51.093			214.884	97.0065			230.966	153.014
					112.25	51.0271			215.216	96.8598			231.32	152.96
					112.421	50.9607			215.547	96.7121			231.673	152.903
					112.591	50.894			215.879	96.5635			232.026	152.845
					112.761	50.8268			216.21	96.414			232.379	152.785
					112.932	50.7591			216.542	96.2635			232.732	152.723
					113.102	50.691			216.874	96.1122			233.085	152.66
					113.272	50.6225			217.205	95.96			233.439	152.595
					113.443	50.5536			217.537	95.8068			233.792	152.528
					113.613	50.4842			217.869	95.6528			234.145	152.459
					113.783	50.4144			218.2	95.4978			234.498	152.389
					113.954	50.3441			218.532	95.3419			234.851	152.317
					114.124	50.2734			218.863	95.1851			235.204	152.244
					114.294	50.2023			219.195	95.0274			235.558	152.169
					114.465	50.1307			219.527	94.8688			235.911	152.092
					114.635	50.0587			219.858	94.7093			236.264	152.013
					114.805	49.9863			220.19	94.5489			236.617	151.933
					114.976	49.9134			220.521	94.3876			236.97	151.851
					115.146	49.8401			220.853	94.2253			237.323	151.767
					115.317	49.7664			221.185	94.0622			237.676	151.682
					115.487	49.6922			221.516	93.8981			238.03	151.595
					115.657	49.6176			221.848	93.7331			238.383	151.506
					115.828	49.5426			222.179	93.5673			238.736	151.416
					115.998	49.4671			222.511	93.4005			239.089	151.324
					116.168	49.3912			222.843	93.2328			239.442	151.231
					116.339	49.3148			223.174	93.0642			239.795	151.135
					116.509	49.2381			223.506	92.8947			240.149	151.038
					116.679	49.1609			223.838	92.7243			240.502	150.94
					116.85	49.0832			224.169	92.553			240.855	150.84
					117.02	49.0051			224.501	92.3808			241.208	150.738
					117.19	48.9266			224.832	92.2076			241.561	150.634
					117.361	48.8477			225.164	92.0336			241.914	150.529
					117.531	48.7683			225.496	91.8587			242.268	150.422
					117.701	48.6885			225.827	91.6828			242.621	150.314
					117.872	48.6082			226.159	91.5061			242.974	150.204
					118.042	48.5275			226.49	91.3284			243.327	150.092
					118.212	48.4464			226.822	91.1499			243.68	149.979
					118.383	48.3649			227.154	90.9704			244.033	149.864
					118.553	48.2829			227.485	90.79			244.387	149.747
					118.723	48.2005			227.817	90.6088			244.74	149.629
					118.894	48.1176			228.148	90.4266			245.093	149.51
					119.064	48.0344			228.48	90.2435			245.446	149.388
					119.234	47.9506			228.812	90.0595			245.799	149.265
					119.405	47.8665			229.143	89.8746			246.152	149.141
					119.575	47.7819			229.475	89.6889			246.505	149.014
					119.745	47.6969			229.807	89.5022			246.859	148.887
					119.916	47.6115			230.138	89.3146			247.212	148.757
					120.086	47.5256			230.47	89.1261			247.565	148.626
					120.256	47.4393			230.801	88.9367			247.918	148.494
					120.427	47.3526			231.133	88.7464			248.271	148.36
					120.597	47.2654			231.465	88.5552			248.624	148.224
					120.767	47.1778			231.796	88.3631			248.978	148.087
					120.938	47.0897			232.128	88.1701			249.331	147.948
					121.108	47.0013			232.459	87.9762			249.684	147.807
					121.278	46.9124			232.791	87.7813			250.037	147.666
					121.449	46.8231			233.123	87.5856			250.39	147.522
					121.619	46.7333			233.454	87.389			250.743	147.377
					121.789	46.6431			233.786	87.1915			251.097	147.23
					121.96	46.5525			234.117	86.9931			251.45	147.082
					122.13	46.4614			234.449	86.7938			251.803	146.932
					122.3	46.37			234.781	86.5936			252.156	146.781
					122.471	46.278			235.112	86.3925			252.509	146.628
					122.641	46.1857			235.444	86.1905			252.862	146.474
					122.811	46.0929			235.776	85.9876			253.215	146.318
					122.982	45.9997			236.107	85.7838			253.569	146.161
					123.152	45.9061			236.439	85.5791			253.922	146.002
					123.322	45.812			236.77	85.3735			254.275	145.842
					123.493	45.7175			237.102	85.1669			254.628	145.68
					123.663	45.6226			237.434	84.9596			254.981	145.516
					123.833	45.5272			237.765	84.7513			255.334	145.352
					124.004	45.4314			238.097	84.5421			255.688	145.185
					124.174	45.3352			238.428	84.332			256.041	145.017
					124.344	45.2386			238.76	84.121			256.394	144.848
					124.515	45.1415			239.092	83.9091			256.747	144.677
					124.685	45.044			239.423	83.6963			257.1	144.505
					124.855	44.9461			239.755	83.4827			257.453	144.331
					125.026	44.8477			240.086	83.2681			257.807	144.156
					125.196	44.7489			240.418	83.0526			258.16	143.979
					125.366	44.6497			240.75	82.8363			258.291	143.913
					125.537	44.55			241.081	82.619			258.513	143.801
					125.707	44.45			241.413	82.4008			258.866	143.621
					125.877	44.3495			241.745	82.1818			259.219	143.44
					126.048	44.2485			242.076	81.9619			259.572	143.258
					126.218	44.1472			242.408	81.741			259.926	143.074
					126.388	44.0454			242.739	81.5193			260.279	142.888
					126.559	43.9432			243.071	81.2967			260.632	142.702
					126.729	43.8405			243.141	81.2498			260.985	142.514
					126.899	43.7375			243.403	81.0731			261.338	142.324
					127.07	43.6339			243.734	80.8487			261.691	142.133
					127.24	43.53			244.066	80.6234			262.045	141.94
					127.41	43.4257			244.397	80.3972			262.398	141.747
					127.581	43.3209			244.729	80.1702			262.751	141.551
					127.751	43.2157			245.061	79.9422			263.104	141.355
					127.921	43.11			245.392	79.7133			263.457	141.157
					128.092	43.004			245.724	79.4835			263.81	140.957
					128.262	42.8975			246.055	79.2529			264.163	140.757
					128.432	42.7906			246.387	79.0213			264.517	140.554
					128.603	42.6832			246.719	78.7889			264.87	140.351
					128.773	42.5755			247.05	78.5556			265.223	140.146
					128.943	42.4673			247.382	78.3214			265.576	139.94
					129.114	42.3586			247.714	78.0863			265.929	139.732
					129.284	42.2496			248.045	77.8503			266.282	139.523
					129.454	42.1401			248.377	77.6134			266.636	139.313
					129.625	42.0302			248.708	77.3756			266.989	139.102
					129.795	41.9199			249.04	77.1369			267.342	138.889
					129.965	41.8091			249.372	76.8974			267.695	138.675
					130.136	41.698			249.703	76.6569			268.048	138.459
					130.306	41.5864			250.035	76.4156			268.401	138.242
					130.476	41.4743			250.366	76.1734			268.755	138.024
					130.647	41.3619			250.698	75.9303			269.108	137.805
					130.817	41.249			251.03	75.6863			269.461	137.584
					130.987	41.1357			251.361	75.4414			269.814	137.362
					131.158	41.022			251.693	75.1957			270.167	137.139
					131.328	40.9078			252.024	74.949			270.52	136.914
					131.498	40.7933			252.356	74.7015			270.873	136.688
					131.669	40.6783			252.688	74.453			271.227	136.461
					131.839	40.5628			253.019	74.2037			271.58	136.233
					132.009	40.447			253.351	73.9535			271.933	136.003
					132.18	40.3307			253.683	73.7025			272.286	135.773
					132.35	40.214			254.014	73.4505			272.639	135.541
					132.52	40.0969			254.346	73.1976			272.992	135.307
					132.691	39.9794			254.677	72.9439			273.346	135.073
					132.861	39.8614			255.009	72.6893			273.699	134.837
					133.031	39.743			255.341	72.4338			274.052	134.6
					133.202	39.6242			255.672	72.1774			274.405	134.362
					133.372	39.505			256.004	71.9201			274.758	134.123
					133.542	39.3853			256.335	71.662			275.111	133.882
					133.713	39.2652			256.667	71.403			275.465	133.641
					133.883	39.1447			256.999	71.1431			275.818	133.398
					134.053	39.0238			257.33	70.8822			276.171	133.154
					134.224	38.9025			257.662	70.6206			276.524	132.908
					134.394	38.7807			257.993	70.358			276.877	132.662
					134.564	38.6585			258.325	70.0946			277.23	132.414
					134.735	38.5359			258.657	69.8303			277.584	132.166
					134.905	38.4129			258.988	69.565			277.937	131.916
					135.075	38.2894			259.32	69.299			278.29	131.665
					135.246	38.1656			259.652	69.032			278.643	131.413
					135.416	38.0413			259.983	68.7642			278.996	131.16
					135.586	37.9166			260.315	68.4955			279.349	130.905
					135.757	37.7914			260.646	68.2258			279.702	130.65
					135.927	37.6659			260.978	67.9554			280.056	130.393
					136.097	37.5399			261.31	67.684			280.409	130.136
					136.268	37.4135			261.641	67.4118			280.762	129.877
					136.438	37.2867			261.973	67.1387			281.115	129.617
					136.608	37.1594			262.304	66.8647			281.468	129.356
					136.779	37.0318			262.636	66.5898			281.821	129.094
					136.949	36.9037			262.968	66.3141			282.175	128.831
					137.119	36.7752			263.299	66.0375			282.528	128.567
					137.29	36.6463			263.631	65.76			282.881	128.302
					137.292	36.6444			263.962	65.4816			283.234	128.036
					137.46	36.5169			264.294	65.2024			283.587	127.769
					137.63	36.3872			264.626	64.9222			283.94	127.501
					137.801	36.257			264.957	64.6412			284.294	127.231
					137.971	36.1264			265.289	64.3594			284.647	126.961
					138.141	35.9954			265.621	64.0766			285	126.69
					138.312	35.864			265.952	63.793			285.353	126.418
					138.482	35.7321			266.284	63.5085			285.706	126.144
					138.652	35.5999			266.615	63.2232			286.059	125.87
					138.823	35.4672			266.947	62.9369			286.413	125.595
					138.993	35.3341			267.279	62.6498			286.766	125.319
					139.163	35.2006			267.61	62.3618			287.119	125.042
					139.334	35.0666			267.942	62.073			287.472	124.764
					139.504	34.9323			268.273	61.7833			287.825	124.484
					139.674	34.7975			268.605	61.4926			288.178	124.204
					139.845	34.6623			268.937	61.2012			288.531	123.923
					140.015	34.5267			269.268	60.9089			288.885	123.642
					140.185	34.3907			269.6	60.6156			289.238	123.359
					140.356	34.2542			269.931	60.3216			289.591	123.075
					140.526	34.1174			270.263	60.0266			289.944	122.79
					140.696	33.9801			270.595	59.7308			290.297	122.505
					140.867	33.8424			270.926	59.4341			290.65	122.218
					141.037	33.7043			271.258	59.1365			291.004	121.931
					141.207	33.5658			271.59	58.8381			291.357	121.643
					141.378	33.4269			271.921	58.5388			291.71	121.354
					141.548	33.2875			272.253	58.2387			292.063	121.064
					141.718	33.1477			272.584	57.9377			292.416	120.773
					141.889	33.0076			272.916	57.6358			292.769	120.481
					142.059	32.867			273.248	57.333			293.123	120.189
					142.229	32.7259			273.579	57.0294			293.476	119.896
					142.4	32.5845			273.911	56.7249			293.829	119.601
					142.57	32.4427			274.242	56.4195			294.182	119.306
					142.74	32.3004			274.574	56.1133			294.535	119.011
					142.911	32.1578			274.906	55.8062			294.888	118.714
					143.081	32.0147			275.237	55.4983			295.242	118.417
					143.251	31.8712			275.569	55.1895			295.595	118.118
					143.422	31.7273			275.9	54.8798			295.948	117.819
					143.592	31.5829			276.232	54.5692			296.301	117.519
					143.762	31.4382			276.564	54.2578			296.654	117.219
					143.933	31.2931			276.895	53.9456			297.007	116.918
					144.103	31.1475			277.227	53.6324			297.36	116.615
					144.273	31.0015			277.559	53.3184			297.714	116.313
					144.444	30.8551			277.89	53.0036			298.067	116.009
					144.614	30.7083			278.222	52.6879			298.42	115.705
					144.784	30.5611			278.553	52.3713			298.773	115.4
					144.955	30.4135			278.885	52.0538			299.126	115.094
					145.125	30.2654			279.217	51.7356			299.479	114.787
					145.295	30.117			279.548	51.4164			299.833	114.48
					145.466	29.9681			279.88	51.0964			300.186	114.172
					145.636	29.8189			280.211	50.7755			300.539	113.864
					145.806	29.6692			280.543	50.4538			300.892	113.554
					145.977	29.5191			280.875	50.1312			301.245	113.244
					146.147	29.3686			281.206	49.8077			301.598	112.934
					146.317	29.2176			281.538	49.4834			301.952	112.623
					146.488	29.0663			281.869	49.1582			302.305	112.311
					146.658	28.9146			282.201	48.8322			302.658	111.998
					146.828	28.7624			282.533	48.5053			303.011	111.685
					146.999	28.6099			282.864	48.1776			303.364	111.371
					147.169	28.4569			283.196	47.849			303.717	111.056
					147.339	28.3035			283.528	47.5196			304.07	110.741
					147.51	28.1497			283.859	47.1893			304.424	110.425
					147.68	27.9955			284.191	46.8581			304.777	110.109
					147.85	27.8409			284.522	46.5261			305.13	109.792
					148.021	27.6859			284.854	46.1932			305.483	109.475
					148.191	27.5305			285.186	45.8595			305.836	109.156
					148.361	27.3746			285.517	45.5249			306.189	108.838
					148.532	27.2184			285.849	45.1895			306.543	108.518
					148.702	27.0618			286.18	44.8532			306.896	108.199
					148.872	26.9047			286.512	44.5161			307.249	107.878
					149.043	26.7472			286.844	44.1781			307.602	107.557
					149.213	26.5894			287.175	43.8393			307.955	107.236
					149.383	26.4311			287.507	43.4996			308.308	106.914
					149.554	26.2724			287.838	43.159			308.662	106.591
					149.724	26.1133			288.17	42.8177			309.015	106.268
					149.894	25.9538			288.502	42.4754			309.368	105.945
					150.065	25.7939			288.833	42.1323			309.721	105.621
					150.235	25.6336			289.165	41.7884			310.074	105.296
					150.405	25.4729			289.497	41.4436			310.427	104.971
					150.576	25.3117			289.828	41.098			310.781	104.646
					150.746	25.1502			290.16	40.7515			311.134	104.32
					150.916	24.9882			290.309	40.5958			311.487	103.993
					151.087	24.8259			290.491	40.4042			311.84	103.666
					151.257	24.6632			290.823	40.056			312.193	103.339
					151.427	24.5			291.155	39.707			312.546	103.011
					151.598	24.3364			291.486	39.3571			312.899	102.683
					151.768	24.1725			291.818	39.0064			313.253	102.354
					151.938	24.0081			292.149	38.6548			313.354	102.26
					152.109	23.8433			292.481	38.3024			313.606	102.025
					152.279	23.6781			292.813	37.9492			313.959	101.695
					152.449	23.5126			293.144	37.5951			314.312	101.365
					152.62	23.3466			293.476	37.2402			314.665	101.035
					152.79	23.1802			293.807	36.8844			315.018	100.704
					152.96	23.0134			294.139	36.5277			315.372	100.373
					153.131	22.8462			294.471	36.1703			315.725	100.042
					153.301	22.6786			294.802	35.812			316.078	99.71
					153.471	22.5106			295.134	35.4528			316.431	99.3777
					153.642	22.3422			295.466	35.0928			316.784	99.0451
					153.812	22.1733			295.797	34.732			317.137	98.7122
					153.982	22.0041			296.129	34.3703			317.491	98.3789
					153.992	21.9951			296.46	34.0078			317.844	98.0453
					154.153	21.8345			296.792	33.6444			318.197	97.7114
					154.323	21.6645			297.124	33.2803			318.55	97.3771
					154.493	21.4941			297.455	32.9152			318.903	97.0425
					154.664	21.3233			297.787	32.5493			319.256	96.7077
					154.834	21.152			298.118	32.1826			319.61	96.3725
					155.004	20.9804			298.45	31.8151			319.963	96.037
					155.175	20.8084			298.782	31.4467			320.316	95.7012
					155.345	20.636			299.113	31.0775			320.669	95.3652
					155.515	20.4631			299.445	30.7074			321.022	95.0289
					155.686	20.2899			299.776	30.3365			321.375	94.6923
					155.856	20.1163			300.108	29.9648			321.728	94.3555
					156.026	19.9423			300.44	29.5922			322.082	94.0184
					156.197	19.7678			300.771	29.2188			322.435	93.681
					156.367	19.593			301.103	28.8446			322.788	93.3435
					156.537	19.4178			301.435	28.4695			323.141	93.0057
					156.708	19.2422			301.766	28.0936			323.494	92.6677
					156.878	19.0662			302.098	27.7169			323.847	92.3294
					157.048	18.8897			302.429	27.3393			324.201	91.991
					157.219	18.7129			302.761	26.9609			324.554	91.6523
					157.389	18.5357			303.093	26.5816			324.907	91.3135
					157.559	18.3581			303.424	26.2016			325.26	90.9745
					157.73	18.1801			303.756	25.8207			325.613	90.6353
					157.9	18.0016			304.087	25.4389			325.966	90.2959
					158.07	17.8228			304.419	25.0564			326.32	89.9564
					158.241	17.6436			304.751	24.673			326.673	89.6166
					158.411	17.464			305.082	24.2888			327.026	89.2768
					158.581	17.284			305.414	23.9037			327.379	88.9368
					158.752	17.1036			305.745	23.5178			327.732	88.5966
					158.922	16.9228			306.077	23.1311			328.085	88.2564
					159.092	16.7416			306.409	22.7436			328.439	87.9159
					159.263	16.5601			306.74	22.3553			328.792	87.5754
					159.433	16.3781			307.072	21.9661			329.145	87.2348
					159.603	16.1957			307.404	21.576			329.498	86.8941
					159.774	16.0129			307.735	21.1852			329.851	86.5532
					159.944	15.8297			308.067	20.7935			330.204	86.2123
					160.114	15.6462			308.398	20.4011			330.557	85.8713
					160.285	15.4622			308.73	20.0077			330.911	85.5302
					160.455	15.2779			309.062	19.6136			331.264	85.189
					160.625	15.0931			309.393	19.2186			331.617	84.8478
					160.796	14.908			309.725	18.8228			331.97	84.5065
					160.966	14.7224			310.056	18.4262			332.323	84.1652
					161.137	14.5365			310.388	18.0288			332.676	83.8238
					161.307	14.3502			310.72	17.6305			333.03	83.4823
					161.477	14.1635			311.051	17.2315			333.383	83.1409
					161.648	13.9764			311.383	16.8316			333.736	82.7994
					161.818	13.7889			311.714	16.4308			335.855	80.7503
					161.988	13.601			312.046	16.0293			336.208	80.4089
					162.159	13.4127			312.378	15.6269			336.561	80.0674
					162.329	13.224			312.709	15.2238			336.914	79.726
					162.499	13.0349			313.041	14.8198			337.268	79.3846
					162.67	12.8455			313.373	14.4149			337.621	79.0433
					162.84	12.6556			313.704	14.0093			337.974	78.702
					163.01	12.4654			314.036	13.6029			338.327	78.3607
					163.181	12.2747			314.367	13.1956			338.68	78.0196
					163.351	12.0837			314.699	12.7875			339.033	77.6785
					163.521	11.8923			315.031	12.3786			339.386	77.3375
					163.692	11.7005			315.362	11.9689			339.74	76.9965
					163.862	11.5083			315.694	11.5584			340.093	76.6557
					164.032	11.3157			316.025	11.147			340.446	76.3149
					164.203	11.1227			316.357	10.7348			340.799	75.9743
					164.373	10.9293			316.689	10.3219			341.152	75.6337
					164.543	10.7356			317.02	9.90808			341.505	75.2933
					164.714	10.5414			317.352	9.49348			341.859	74.953
					164.884	10.3469			317.683	9.07806			342.212	74.6128
					165.054	10.1519			318.015	8.66183			342.565	74.2727
					165.225	9.95664			318.347	8.2448			342.918	73.9328
					165.395	9.76094			318.678	7.82695			343.271	73.593
					165.565	9.56484			319.01	7.40828			343.624	73.2534
					165.736	9.36837			319.342	6.98881			343.978	72.9139
					165.906	9.1715			319.673	6.56853			344.331	72.5746
					166.076	8.97425			320.005	6.14744			344.684	72.2355
					166.247	8.77661			320.336	5.72554			345.037	71.8965
					166.417	8.57858			320.668	5.30283			345.39	71.5577
					166.587	8.38017			321	4.87932			345.743	71.2191
					166.758	8.18137			321.331	4.45499			346.097	70.8807
					166.928	7.98218			321.663	4.02986			346.45	70.5425
					167.098	7.78261			321.994	3.60393			346.803	70.2044
					167.269	7.58265			322.326	3.17719			347.156	69.8666
					167.439	7.38231			322.658	2.74964			347.509	69.529
					167.609	7.18158			322.989	2.32128			347.862	69.1916
					167.78	6.98046			323.321	1.89213			348.215	68.8545
					167.95	6.77896			323.652	1.46216			348.569	68.5175
					168.12	6.57708			323.984	1.0314			348.922	68.1808
					168.291	6.37481			324.316	0.59983			349.275	67.8444
					168.461	6.17216			324.647	0.16746			349.628	67.5082
					168.631	5.96913			324.979	-0.26572			349.981	67.1722
					168.802	5.76571			325.311	-0.69969			350.334	66.8365
					168.972	5.5619			325.642	-1.13447			350.688	66.5011
					169.142	5.35772			325.974	-1.57005			351.041	66.1659
					169.313	5.15315			326.305	-2.00642			351.394	65.831
					169.483	4.9482			326.637	-2.4436			351.747	65.4964
					169.653	4.74286			326.969	-2.88158			352.1	65.1621
					169.824	4.53715			327.3	-3.32035			352.453	64.828
					170.164	4.12457			331.28	-8.64779			352.807	64.4943

## Sheet: Figure 4e
Figure 4e
	Distance vs normal (µm)	Deviation of cracks - Delta A (µm)			Distance vs normal (µm)	Deviation of cracks - Delta A (µm)			Distance vs normal (µm)	Deviation of cracks - Delta A (µm)
1,4W/cm2	0	0		Gaussian fit for 1,4W/cm2	0	-0.00255		Gaussian fit for 3,4W/cm2	0	0.52337
	12.7034	5.01093			0.20533	0.15221			0.30588	0.88612
	30.5254	13.8208			0.41067	0.30705			0.61175	1.2497
	45.1873	40.5692			0.616	0.46196			0.91763	1.61411
	60.8123	52.5945			0.82134	0.61695			1.22351	1.97934
	79.5007	53.4207			1.02667	0.77201			1.52938	2.34539
	96.6491	53.9045			1.23201	0.92715			1.83526	2.71226
	112.379	56.1074			1.43734	1.08236			2.14113	3.07995
	145.086	37.7991			1.64267	1.23764			2.44701	3.44845
	173.955	30.2011			1.84801	1.39299			2.75289	3.81777
	205.129	12.819			2.05334	1.54841			3.05876	4.1879
					2.25868	1.7039			3.36464	4.55885
					2.46401	1.85945			3.67052	4.93059
	Distance vs normal (µm)	Deviation of cracks - Delta A (µm)			2.66935	2.01507			3.97639	5.30315
3,4W/cm2	0	0			2.87468	2.17075			4.28227	5.67651
	10.5001	48.4994			3.08001	2.32649			4.58815	6.05067
	32.1153	87.0627			3.28535	2.4823			4.89402	6.42563
	67.0002	88.4709			3.49068	2.63816			5.1999	6.80139
	79.4104	111.632			3.69602	2.79409			5.50578	7.17794
	104.274	120.82			3.90135	2.95007			5.81165	7.55528
	124.704	148.895			4.10669	3.1061			6.11753	7.93342
	150	201.935			4.31202	3.26219			6.4234	8.31234
	201	218.248			4.51735	3.41833			6.72928	8.69205
	265.228	90.6912			4.72269	3.57453			7.03516	9.07255
	305.571	68.6664			4.92802	3.73077			7.34103	9.45383
					5.13336	3.88706			7.64691	9.83588
					5.33869	4.0434			7.95279	10.2187
					5.54403	4.19979			8.25866	10.6023
					5.74936	4.35622			8.56454	10.9867
					5.95469	4.5127			8.87042	11.3718
					6.16003	4.66921			9.17629	11.7578
					6.36536	4.82577			9.48217	12.1444
					6.5707	4.98237			9.78805	12.5319
					6.77603	5.139			10.0939	12.9201
					6.98137	5.29568			10.3998	13.309
					7.1867	5.45238			10.5001	13.4368
					7.39203	5.60912			10.7057	13.6987
					7.59737	5.7659			11.0115	14.0892
					7.8027	5.9227			11.3174	14.4804
					8.00804	6.07954			11.6233	14.8724
					8.21337	6.2364			11.9292	15.2651
					8.41871	6.39329			12.2351	15.6585
					8.62404	6.55021			12.5409	16.0527
					8.82937	6.70715			12.8468	16.4476
					9.03471	6.86411			13.1527	16.8432
					9.24004	7.02109			13.4586	17.2396
					9.44538	7.17809			13.7644	17.6367
					9.65071	7.33512			14.0703	18.0345
					9.85605	7.49215			14.3762	18.4331
					10.0614	7.64921			14.6821	18.8323
					10.2667	7.80628			14.9879	19.2323
					10.472	7.96336			15.2938	19.633
					10.6774	8.12045			15.5997	20.0344
					10.8827	8.27755			15.9056	20.4365
					11.0881	8.43466			16.2114	20.8392
					11.2934	8.59178			16.5173	21.2428
					11.4987	8.7489			16.8232	21.6469
					12.7034	9.67077			17.1291	22.0518
					12.7307	9.69167			17.435	22.4574
					12.9361	9.84879			17.7408	22.8637
					13.1414	10.0059			18.0467	23.2706
					13.3467	10.163			18.3526	23.6782
					13.5521	10.3201			18.6585	24.0865
					13.7574	10.4772			18.9643	24.4955
					13.9627	10.6343			19.2702	24.9051
					14.1681	10.7913			19.5761	25.3154
					14.3734	10.9484			19.882	25.7264
					14.5787	11.1054			20.1878	26.138
					14.7841	11.2624			20.4937	26.5503
					14.9894	11.4194			20.7996	26.9633
					15.1947	11.5764			21.1055	27.3769
					15.4001	11.7333			21.4113	27.7911
					15.6054	11.8902			21.7172	28.206
					15.8107	12.0471			22.0231	28.6215
					16.0161	12.204			22.329	29.0376
					16.2214	12.3608			22.6349	29.4544
					16.4267	12.5176			22.9407	29.8718
					16.6321	12.6744			23.2466	30.2898
					16.8374	12.8312			23.5525	30.7084
					17.0428	12.9879			23.8584	31.1277
					17.2481	13.1446			24.1642	31.5476
					17.4534	13.3012			24.4701	31.9681
					17.6588	13.4578			24.776	32.3892
					17.8641	13.6143			25.0819	32.8108
					18.0694	13.7708			25.3877	33.2331
					18.2748	13.9273			25.6936	33.656
					18.4801	14.0837			25.9995	34.0794
					18.6854	14.2401			26.3054	34.5035
					18.8908	14.3964			26.6112	34.9281
					19.0961	14.5527			26.9171	35.3533
					19.3014	14.7089			27.223	35.7791
					19.5068	14.8651			27.5289	36.2054
					19.7121	15.0212			27.8347	36.6324
					19.9174	15.1773			28.1406	37.0598
					20.1228	15.3333			28.4465	37.4878
					20.3281	15.4892			28.7524	37.9164
					20.5334	15.6451			29.0583	38.3455
					20.7388	15.8009			29.3641	38.7752
					20.9441	15.9567			29.67	39.2054
					21.1494	16.1123			29.9759	39.6362
					21.3548	16.268			30.2818	40.0674
					21.5601	16.4235			30.5876	40.4992
					21.7654	16.579			30.8935	40.9315
					21.9708	16.7344			31.1994	41.3644
					22.1761	16.8897			31.5053	41.7977
					22.3814	17.045			31.8112	42.2316
					22.5868	17.2002			32.1153	42.6635
					22.7921	17.3553			32.117	42.666
					22.9974	17.5103			32.4229	43.1008
					23.2028	17.6652			32.7288	43.5362
					23.4081	17.8201			33.0346	43.972
					23.6134	17.9748			33.3405	44.4083
					23.8188	18.1295			33.6464	44.8452
					24.0241	18.2841			33.9523	45.2824
					24.2294	18.4386			34.2582	45.7202
					24.4348	18.593			34.564	46.1585
					24.6401	18.7473			34.8699	46.5971
					24.8454	18.9016			35.1758	47.0363
					25.0508	19.0557			35.4817	47.4759
					25.2561	19.2097			35.7875	47.916
					25.4614	19.3636			36.0934	48.3565
					25.6668	19.5175			36.3993	48.7974
					25.8721	19.6712			36.7052	49.2388
					26.0774	19.8248			37.011	49.6805
					26.2828	19.9783			37.3169	50.1228
					26.4881	20.1317			37.6228	50.5654
					26.6935	20.285			37.9287	51.0085
					26.8988	20.4382			38.2345	51.4519
					27.1041	20.5912			38.5404	51.8958
					27.3095	20.7442			38.8463	52.3401
					27.5148	20.8971			39.1522	52.7847
					27.7201	21.0498			39.4581	53.2298
					27.9255	21.2024			39.7639	53.6752
					28.1308	21.3548			40.0698	54.121
					28.3361	21.5072			40.3757	54.5672
					28.5415	21.6594			40.6816	55.0138
					28.7468	21.8116			40.9874	55.4607
					28.9521	21.9635			41.2933	55.908
					29.1575	22.1154			41.5992	56.3556
					29.3628	22.2671			41.9051	56.8036
					29.5681	22.4187			42.2109	57.2519
					29.7735	22.5701			42.5168	57.7006
					29.9788	22.7215			42.8227	58.1496
					30.1841	22.8726			43.1286	58.5989
					30.3895	23.0237			43.4344	59.0485
					30.5254	23.1236			43.7403	59.4985
					30.5948	23.1746			44.0462	59.9488
					30.8001	23.3253			44.3521	60.3993
					31.0055	23.476			44.658	60.8502
					31.2108	23.6264			44.9638	61.3014
					31.4161	23.7767			45.2697	61.7528
					31.6215	23.9269			45.5756	62.2046
					31.8268	24.0769			45.8815	62.6566
					32.0322	24.2268			46.1873	63.1089
					32.2375	24.3765			46.4932	63.5614
					32.4428	24.5261			46.7991	64.0142
					32.6482	24.6755			47.105	64.4673
					32.8535	24.8247			47.4109	64.9206
					33.0588	24.9738			47.7167	65.3742
					33.2642	25.1227			48.0226	65.828
					33.4695	25.2715			48.3285	66.282
					33.6748	25.42			48.6343	66.7362
					33.8802	25.5685			48.9402	67.1907
					34.0855	25.7167			49.2461	67.6454
					34.2908	25.8648			49.552	68.1003
					34.4962	26.0127			49.8579	68.5554
					34.7015	26.1604			50.1637	69.0107
					34.9068	26.308			50.4696	69.4662
					35.1122	26.4554			50.7755	69.9219
					35.3175	26.6026			51.0814	70.3777
					35.5228	26.7496			51.3872	70.8338
					35.7282	26.8964			51.6931	71.29
					35.9335	27.0431			51.999	71.7463
					36.1388	27.1896			52.3049	72.2028
					36.3442	27.3358			52.6108	72.6595
					36.5495	27.4819			52.9166	73.1163
					36.7548	27.6278			53.2225	73.5733
					36.9602	27.7735			53.5284	74.0303
					37.1655	27.919			53.8342	74.4875
					37.3708	28.0644			54.1401	74.9449
					37.5762	28.2095			54.446	75.4023
					37.7815	28.3544			54.7519	75.8598
					37.9868	28.4991			55.0578	76.3175
					38.1922	28.6437			55.3636	76.7752
					38.3975	28.788			55.6695	77.233
					38.6028	28.9321			55.9754	77.6909
					38.8082	29.076			56.2813	78.1489
					39.0135	29.2197			56.5871	78.6069
					39.2189	29.3632			56.893	79.065
					39.4242	29.5064			57.1989	79.5232
					39.6295	29.6495			57.5048	79.9814
					39.8349	29.7923			57.8106	80.4397
					40.0402	29.9349			58.1165	80.898
					40.2455	30.0773			58.4224	81.3563
					40.4509	30.2195			58.7283	81.8147
					40.6562	30.3615			60.5635	84.565
					40.8615	30.5032			60.8694	85.0233
					41.0669	30.6447			61.1753	85.4816
					41.2722	30.786			61.4812	85.9399
					41.4775	30.9271			61.787	86.3982
					41.6829	31.0679			62.0929	86.8564
					41.8882	31.2085			62.3988	87.3145
					42.0935	31.3488			62.7047	87.7726
					42.2989	31.4889			63.0105	88.2306
					42.5042	31.6288			63.3164	88.6886
					42.7095	31.7685			63.6223	89.1464
					42.9149	31.9079			63.9282	89.6042
					43.1202	32.047			64.234	90.0619
					43.3255	32.1859			64.5399	90.5195
					43.5309	32.3246			64.8458	90.9769
					43.7362	32.463			65.1517	91.4343
					43.9415	32.6012			65.4576	91.8915
					44.1469	32.7391			65.7634	92.3487
					44.3522	32.8768			66.0693	92.8056
					44.5575	33.0142			66.3752	93.2625
					44.7629	33.1514			66.6811	93.7192
					44.9682	33.2883			66.9869	94.1757
					45.1735	33.4249			67.0002	94.1956
					45.1873	33.4341			67.2928	94.6321
					45.3789	33.5613			67.5987	95.0883
					45.5842	33.6975			67.9046	95.5443
					45.7895	33.8333			68.2104	96.0002
					45.9949	33.9689			68.5163	96.4558
					46.2002	34.1042			68.8222	96.9113
					46.4055	34.2393			69.1281	97.3665
					46.6109	34.3741			69.4339	97.8216
					46.8162	34.5086			69.7398	98.2764
					47.0215	34.6428			70.0457	98.731
					47.2269	34.7768			70.3516	99.1854
					47.4322	34.9105			70.6574	99.6395
					47.6375	35.0439			70.9633	100.093
					47.8429	35.177			71.2692	100.547
					48.0482	35.3099			71.5751	101
					48.2536	35.4425			71.881	101.454
					48.4589	35.5747			72.1868	101.906
					48.6642	35.7067			72.4927	102.359
					48.8696	35.8384			72.7986	102.811
					49.0749	35.9699			73.1045	103.263
					49.2802	36.101			73.4103	103.715
					49.4856	36.2318			73.7162	104.166
					49.6909	36.3623			74.0221	104.617
					49.8962	36.4926			74.328	105.068
					50.1016	36.6225			74.6338	105.518
					50.3069	36.7522			74.9397	105.969
					50.5122	36.8815			75.2456	106.418
					50.7176	37.0106			75.5515	106.868
					50.9229	37.1393			75.8573	107.317
					51.1282	37.2677			76.1632	107.765
					51.3336	37.3959			76.4691	108.214
					51.5389	37.5237			76.775	108.661
					51.7442	37.6512			77.0809	109.109
					51.9496	37.7784			77.3867	109.556
					52.1549	37.9053			77.6926	110.003
					52.3602	38.0318			77.9985	110.449
					52.5656	38.1581			78.3044	110.895
					52.7709	38.284			78.6102	111.34
					52.9763	38.4096			78.9161	111.785
					53.1816	38.5349			79.222	112.23
					53.3869	38.6598			79.4104	112.504
					53.5922	38.7845			79.5279	112.674
					53.7976	38.9088			79.8337	113.118
					54.0029	39.0328			80.1396	113.561
					54.2082	39.1564			80.4455	114.004
					54.4136	39.2798			80.7514	114.446
					54.6189	39.4027			81.0572	114.888
					54.8242	39.5254			81.3631	115.329
					55.0296	39.6477			81.669	115.77
					55.2349	39.7697			81.9749	116.21
					55.4403	39.8914			82.2808	116.65
					55.6456	40.0127			82.5866	117.09
					55.8509	40.1336			82.8925	117.528
					56.0563	40.2542			83.1984	117.966
					56.2616	40.3745			83.5043	118.404
					56.4669	40.4945			83.8101	118.841
					56.6723	40.614			84.116	119.278
					56.8776	40.7333			84.4219	119.714
					57.0829	40.8522			84.7278	120.149
					57.2883	40.9707			85.0336	120.584
					57.4936	41.0889			85.3395	121.019
					57.6989	41.2067			85.6454	121.452
					57.9043	41.3241			85.9513	121.885
					58.1096	41.4412			86.2571	122.318
					58.3149	41.558			86.563	122.75
					58.5203	41.6744			86.8689	123.181
					58.7256	41.7904			87.1748	123.612
					58.9309	41.906			87.4807	124.042
					59.1363	42.0213			87.7865	124.471
					59.3416	42.1363			88.0924	124.9
					59.5469	42.2508			88.3983	125.328
					59.7523	42.365			88.7042	125.755
					59.9576	42.4788			89.01	126.182
					60.163	42.5922			89.3159	126.608
					60.3683	42.7053			89.6218	127.033
					60.5736	42.818			89.9277	127.458
					60.779	42.9303			90.2335	127.882
					60.8123	42.9485			90.5394	128.305
					60.9843	43.0422			90.8453	128.727
					61.1896	43.1538			91.1512	129.149
					61.395	43.265			91.457	129.57
					61.6003	43.3757			91.7629	129.991
					61.8056	43.4862			92.0688	130.41
					62.011	43.5962			92.3747	130.829
					62.2163	43.7058			92.6806	131.247
					62.4216	43.815			92.9864	131.664
					62.627	43.9239			93.2923	132.081
					62.8323	44.0323			93.5982	132.496
					63.0376	44.1404			93.9041	132.911
					63.243	44.2481			94.2099	133.326
					63.4483	44.3553			94.5158	133.739
					63.6536	44.4622			94.8217	134.151
					63.859	44.5687			95.1276	134.563
					64.0643	44.6748			95.4334	134.974
					64.2696	44.7804			95.7393	135.384
					64.475	44.8857			96.0452	135.793
					64.6803	44.9906			96.3511	136.201
					64.8856	45.095			96.6569	136.609
					65.091	45.1991			96.9628	137.015
					65.2963	45.3027			97.2687	137.421
					65.5016	45.406			97.5746	137.826
					65.707	45.5088			97.8805	138.23
					65.9123	45.6112			98.1863	138.633
					66.1176	45.7132			98.4922	139.035
					66.323	45.8148			98.7981	139.437
					66.5283	45.916			99.104	139.837
					66.7336	46.0167			99.4098	140.236
					66.939	46.117			99.7157	140.635
					67.1443	46.2169			100.022	141.032
					67.3496	46.3164			100.327	141.429
					67.555	46.4155			100.633	141.825
					67.7603	46.5141			100.939	142.219
					67.9656	46.6123			101.245	142.613
					68.171	46.7101			101.551	143.006
					68.3763	46.8075			101.857	143.398
					68.5816	46.9044			102.163	143.788
					68.787	47.0009			102.469	144.178
					68.9923	47.097			102.774	144.567
					69.1976	47.1926			103.08	144.955
					69.403	47.2878			103.386	145.342
					69.6083	47.3826			103.692	145.727
					69.8137	47.4769			103.998	146.112
					70.019	47.5708			104.274	146.458
					70.2243	47.6642			104.304	146.496
					70.4297	47.7572			104.61	146.878
					70.635	47.8498			104.916	147.26
					70.8403	47.9419			105.221	147.64
					71.0457	48.0336			105.527	148.02
					71.251	48.1248			105.833	148.398
					71.4563	48.2156			106.139	148.775
					71.6617	48.3059			106.445	149.152
					71.867	48.3958			106.751	149.527
					72.0723	48.4852			107.057	149.901
					72.2777	48.5742			107.363	150.274
					72.483	48.6628			107.668	150.645
					72.6883	48.7508			107.974	151.016
					72.8937	48.8384			108.28	151.386
					73.099	48.9256			108.586	151.754
					73.3043	49.0123			108.892	152.121
					73.5097	49.0986			109.198	152.487
					73.715	49.1843			109.504	152.852
					73.9203	49.2697			109.81	153.216
					74.1257	49.3545			110.116	153.579
					74.331	49.4389			110.421	153.94
					74.5363	49.5228			110.727	154.3
					74.7417	49.6063			111.033	154.659
					74.947	49.6893			111.339	155.017
					75.1523	49.7718			111.645	155.374
					75.3577	49.8539			111.951	155.729
					75.563	49.9355			112.257	156.083
					75.7683	50.0166			112.563	156.436
					75.9737	50.0973			112.868	156.788
					76.179	50.1774			113.174	157.139
					76.3843	50.2571			113.48	157.488
					76.5897	50.3364			113.786	157.836
					76.795	50.4151			114.092	158.183
					77.0004	50.4934			114.398	158.528
					77.2057	50.5712			114.704	158.872
					77.411	50.6485			115.01	159.215
					77.6164	50.7253			115.315	159.557
					77.8217	50.8016			115.621	159.897
					78.027	50.8775			115.927	160.236
					78.2324	50.9529			116.233	160.574
					78.4377	51.0278			116.539	160.91
					78.643	51.1022			116.845	161.246
					78.8484	51.1761			117.151	161.579
					79.0537	51.2495			117.457	161.912
					79.259	51.3225			117.762	162.243
					79.4644	51.3949			118.068	162.573
					79.5007	51.4077			118.374	162.901
					79.6697	51.4669			118.68	163.228
					79.875	51.5384			118.986	163.554
					80.0804	51.6093			119.292	163.878
					80.2857	51.6798			119.598	164.201
					80.491	51.7498			119.904	164.523
					80.6964	51.8193			120.209	164.843
					80.9017	51.8883			120.515	165.161
					81.107	51.9568			120.821	165.479
					81.3124	52.0248			121.127	165.795
					81.5177	52.0923			121.433	166.109
					81.7231	52.1593			121.739	166.422
					81.9284	52.2258			122.045	166.734
					82.1337	52.2918			122.351	167.044
					82.3391	52.3573			122.656	167.353
					82.5444	52.4222			122.962	167.66
					82.7497	52.4867			123.268	167.966
					82.955	52.5507			123.574	168.271
					83.1604	52.6142			123.88	168.574
					83.3657	52.6771			124.186	168.875
					83.571	52.7396			124.492	169.175
					83.7764	52.8015			124.704	169.382
					83.9817	52.8629			124.798	169.474
					84.1871	52.9239			125.103	169.771
					84.3924	52.9843			125.409	170.067
					84.5977	53.0442			125.715	170.361
					84.8031	53.1035			126.021	170.653
					85.0084	53.1624			126.327	170.944
					85.2137	53.2207			126.633	171.234
					85.4191	53.2786			126.939	171.522
					85.6244	53.3359			127.245	171.808
					85.8297	53.3927			127.55	172.093
					86.0351	53.449			127.856	172.377
					86.2404	53.5047			128.162	172.658
					86.4457	53.56			128.468	172.939
					86.6511	53.6147			128.774	173.218
					86.8564	53.6689			129.08	173.495
					87.0617	53.7226			129.386	173.77
					87.2671	53.7757			129.692	174.044
					87.4724	53.8284			129.997	174.317
					87.6777	53.8805			130.303	174.588
					87.8831	53.932			130.609	174.857
					88.0884	53.9831			130.915	175.125
					88.2937	54.0336			131.221	175.391
					88.4991	54.0836			131.527	175.655
					88.7044	54.1331			131.833	175.918
					88.9098	54.182			132.139	176.179
					89.1151	54.2304			132.444	176.439
					89.3204	54.2783			132.75	176.697
					89.5258	54.3257			133.056	176.953
					89.7311	54.3725			133.362	177.208
					89.9364	54.4188			133.668	177.461
					90.1418	54.4645			133.974	177.713
					90.3471	54.5097			134.28	177.962
					90.5524	54.5544			134.586	178.21
					90.7578	54.5986			134.892	178.457
					90.9631	54.6422			135.197	178.702
					91.1684	54.6853			135.503	178.945
					91.3738	54.7278			135.809	179.186
					91.5791	54.7698			136.115	179.426
					91.7844	54.8113			136.421	179.664
					91.9898	54.8522			136.727	179.9
					92.1951	54.8926			137.033	180.135
					92.4004	54.9325			137.339	180.368
					92.6058	54.9718			137.644	180.599
					92.8111	55.0106			137.95	180.829
					93.0164	55.0488			138.256	181.057
					93.2218	55.0865			138.562	181.283
					93.4271	55.1237			138.868	181.507
					93.6324	55.1603			139.174	181.73
					93.8378	55.1963			139.48	181.951
					94.0431	55.2319			139.786	182.17
					94.2484	55.2668			140.091	182.387
					94.4538	55.3013			140.397	182.603
					94.6591	55.3352			140.703	182.817
					94.8644	55.3685			141.009	183.029
					95.0698	55.4013			141.315	183.239
					95.2751	55.4335			141.621	183.448
					95.4804	55.4652			141.927	183.655
					95.6858	55.4964			142.233	183.86
					95.8911	55.527			142.538	184.063
					96.0965	55.5571			142.844	184.265
					96.3018	55.5866			143.15	184.464
					96.5071	55.6155			143.456	184.662
					96.6491	55.6352			143.762	184.858
					96.7125	55.644			144.068	185.053
					96.9178	55.6718			144.374	185.245
					97.1231	55.6991			144.68	185.436
					97.3285	55.7259			144.985	185.625
					97.5338	55.7521			145.291	185.812
					97.7391	55.7778			145.597	185.997
					97.9445	55.8029			145.903	186.181
					98.1498	55.8274			146.209	186.362
					98.3551	55.8514			146.515	186.542
					98.5605	55.8749			146.821	186.72
					98.7658	55.8978			147.127	186.896
					98.9711	55.9201			147.432	187.07
					99.1765	55.9419			147.738	187.243
					99.3818	55.9632			148.044	187.413
					99.5871	55.9838			148.35	187.582
					99.7925	56.004			148.656	187.749
					99.9978	56.0236			148.962	187.914
					100.203	56.0426			149.268	188.077
					100.408	56.061			149.574	188.238
					100.614	56.0789			149.879	188.398
					100.819	56.0963			150	188.46
					101.024	56.1131			150.185	188.555
					101.23	56.1293			150.491	188.711
					101.435	56.145			150.797	188.865
					101.64	56.1602			151.103	189.016
					101.846	56.1747			151.409	189.166
					102.051	56.1887			151.715	189.314
					102.256	56.2022			152.021	189.461
					102.462	56.2151			152.326	189.605
					102.667	56.2274			152.632	189.747
					102.872	56.2392			152.938	189.888
					103.078	56.2504			153.244	190.026
					103.283	56.2611			153.55	190.163
					103.488	56.2712			153.856	190.298
					103.694	56.2808			154.162	190.431
					103.899	56.2897			154.468	190.562
					104.104	56.2982			154.773	190.691
					104.31	56.306			155.079	190.818
					104.515	56.3134			155.385	190.943
					104.72	56.3201			155.691	191.066
					104.926	56.3263			155.997	191.187
					105.131	56.3319			156.303	191.307
					105.336	56.337			156.609	191.424
					105.542	56.3415			156.915	191.54
					105.747	56.3455			157.22	191.653
					105.952	56.3489			157.526	191.765
					106.158	56.3517			157.832	191.874
					106.363	56.354			158.138	191.982
					106.568	56.3557			158.444	192.088
					106.774	56.3569			158.75	192.192
					106.979	56.3575			159.056	192.294
					107.184	56.3575			159.362	192.394
					107.39	56.357			159.667	192.491
					107.595	56.3559			159.973	192.587
					107.8	56.3543			160.279	192.681
					108.006	56.3521			160.585	192.774
					108.211	56.3493			160.891	192.864
					108.416	56.346			161.197	192.952
					108.622	56.3421			161.503	193.038
					108.827	56.3377			161.809	193.122
					109.032	56.3327			162.115	193.204
					109.238	56.3272			162.42	193.284
					109.443	56.321			162.726	193.363
					109.649	56.3144			163.032	193.439
					109.854	56.3071			163.338	193.513
					110.059	56.2993			163.644	193.586
					110.265	56.291			163.95	193.656
					110.47	56.2821			164.256	193.724
					110.675	56.2726			164.562	193.791
					110.881	56.2626			164.867	193.855
					111.086	56.252			165.173	193.917
					111.291	56.2409			165.479	193.978
					111.497	56.2291			165.785	194.036
					111.702	56.2169			166.091	194.092
					111.907	56.2041			166.397	194.147
					112.113	56.1907			166.703	194.199
					112.318	56.1768			167.009	194.25
					112.379	56.1725			167.314	194.298
					112.523	56.1623			167.62	194.344
					112.729	56.1472			167.926	194.389
					112.934	56.1316			168.232	194.431
					113.139	56.1155			168.538	194.472
					113.345	56.0988			168.844	194.51
					113.55	56.0815			169.15	194.546
					113.755	56.0637			169.456	194.581
					113.961	56.0453			169.761	194.613
					114.166	56.0263			170.067	194.644
					114.371	56.0068			170.373	194.672
					114.577	55.9868			170.679	194.698
					114.782	55.9662			170.985	194.723
					114.987	55.945			171.291	194.745
					115.193	55.9233			171.597	194.765
					115.398	55.901			171.903	194.784
					115.603	55.8782			172.208	194.8
					115.809	55.8548			172.514	194.814
					116.014	55.8309			172.82	194.827
					116.219	55.8064			173.126	194.837
					116.425	55.7814			173.432	194.845
					116.63	55.7558			173.738	194.851
					116.835	55.7297			174.044	194.856
					117.041	55.703			174.35	194.858
					117.246	55.6758			174.655	194.858
					117.451	55.648			174.961	194.856
					117.657	55.6197			175.267	194.853
					117.862	55.5908			175.573	194.847
					118.067	55.5613			175.879	194.839
					118.273	55.5314			176.185	194.829
					118.478	55.5008			176.491	194.817
					118.683	55.4697			176.797	194.804
					118.889	55.4381			177.102	194.788
					119.094	55.406			177.408	194.77
					119.299	55.3732			177.714	194.75
					119.505	55.34			178.02	194.728
					119.71	55.3062			178.326	194.704
					119.915	55.2718			178.632	194.678
					120.121	55.2369			178.938	194.65
					120.326	55.2015			179.244	194.621
					120.531	55.1655			179.549	194.589
					120.737	55.129			179.855	194.555
					120.942	55.0919			180.161	194.519
					121.147	55.0543			180.467	194.481
					121.353	55.0161			180.773	194.441
					121.558	54.9774			181.079	194.399
					121.763	54.9382			181.385	194.355
					121.969	54.8984			181.691	194.309
					122.174	54.8581			181.996	194.261
					122.379	54.8172			182.302	194.211
					122.585	54.7758			182.608	194.159
					122.79	54.7339			182.914	194.105
					122.995	54.6914			183.22	194.049
					123.201	54.6484			183.526	193.992
					123.406	54.6049			183.832	193.932
					123.611	54.5608			184.138	193.87
					123.817	54.5162			184.443	193.806
					124.022	54.471			184.749	193.74
					124.227	54.4254			185.055	193.672
					124.433	54.3792			185.361	193.602
					124.638	54.3324			185.667	193.53
					124.843	54.2851			185.973	193.457
					125.049	54.2373			186.279	193.381
					125.254	54.189			186.585	193.303
					125.459	54.1401			186.891	193.223
					125.665	54.0907			187.196	193.142
					125.87	54.0408			187.502	193.058
					126.075	53.9904			187.808	192.972
					126.281	53.9394			188.114	192.885
					126.486	53.8879			188.42	192.795
					126.691	53.8359			188.726	192.703
					126.897	53.7833			189.032	192.61
					127.102	53.7302			189.338	192.514
					127.307	53.6766			189.643	192.417
					127.513	53.6225			189.949	192.317
					127.718	53.5679			190.255	192.216
					127.923	53.5127			190.561	192.113
					128.129	53.457			190.867	192.007
					128.334	53.4008			191.173	191.9
					128.539	53.3441			191.479	191.791
					128.745	53.2868			191.785	191.68
					128.95	53.2291			192.09	191.567
					129.155	53.1708			192.396	191.452
					129.361	53.112			192.702	191.335
					129.566	53.0527			193.008	191.216
					129.771	52.9929			193.314	191.095
					129.977	52.9325			193.62	190.972
					130.182	52.8717			193.926	190.847
					130.387	52.8103			194.232	190.721
					130.593	52.7485			194.537	190.592
					130.798	52.6861			194.843	190.462
					131.003	52.6232			195.149	190.329
					131.209	52.5598			195.455	190.195
					131.414	52.4959			195.761	190.059
					131.619	52.4315			196.067	189.921
					131.825	52.3666			196.373	189.781
					132.03	52.3012			196.679	189.639
					132.235	52.2353			196.984	189.495
					132.441	52.1688			197.29	189.349
					132.646	52.1019			197.596	189.201
					132.851	52.0345			197.902	189.052
					133.057	51.9666			198.208	188.9
					133.262	51.8982			198.514	188.747
					133.467	51.8292			198.82	188.592
					133.673	51.7598			199.126	188.435
					133.878	51.6899			199.431	188.276
					134.083	51.6195			199.737	188.115
					134.289	51.5486			200.043	187.952
					134.494	51.4772			200.349	187.788
					134.699	51.4053			200.655	187.622
					134.905	51.3329			200.961	187.453
					135.11	51.26			201	187.432
					135.315	51.1867			201.267	187.283
					135.521	51.1128			201.573	187.111
					135.726	51.0385			201.878	186.937
					135.931	50.9637			202.184	186.762
					136.137	50.8884			202.49	186.584
					136.342	50.8126			202.796	186.405
					136.547	50.7363			203.102	186.224
					136.753	50.6595			203.408	186.041
					136.958	50.5823			203.714	185.856
					137.163	50.5046			204.02	185.669
					137.369	50.4264			204.325	185.481
					137.574	50.3477			204.631	185.29
					137.779	50.2685			204.937	185.098
					137.985	50.1889			205.243	184.904
					138.19	50.1088			205.549	184.709
					138.395	50.0282			205.855	184.511
					138.601	49.9472			206.161	184.312
					138.806	49.8656			206.467	184.111
					139.011	49.7837			206.772	183.908
					139.217	49.7012			207.078	183.703
					139.422	49.6183			207.384	183.497
					139.627	49.5348			207.69	183.289
					139.833	49.451			207.996	183.079
					140.038	49.3667			208.302	182.867
					140.243	49.2819			208.608	182.653
					140.449	49.1966			208.914	182.438
					140.654	49.1109			209.219	182.221
					140.859	49.0247			209.525	182.002
					141.065	48.9381			209.831	181.782
					141.27	48.851			210.137	181.56
					141.475	48.7634			210.443	181.336
					141.681	48.6754			210.749	181.11
					141.886	48.587			211.055	180.883
					142.091	48.498			211.361	180.654
					142.297	48.4087			211.666	180.423
					142.502	48.3189			211.972	180.19
					142.707	48.2286			212.278	179.956
					142.913	48.1379			212.584	179.72
					143.118	48.0467			212.89	179.482
					143.323	47.9551			213.196	179.243
					143.529	47.863			213.502	179.002
					143.734	47.7705			213.808	178.759
					143.939	47.6776			214.113	178.515
					144.145	47.5842			214.419	178.269
					144.35	47.4904			214.725	178.021
					144.555	47.3961			215.031	177.772
					144.761	47.3014			215.337	177.521
					144.966	47.2063			215.643	177.268
					145.086	47.1504			215.949	177.013
					145.171	47.1107			216.255	176.758
					145.377	47.0147			216.561	176.5
					145.582	46.9183			216.866	176.241
					145.787	46.8214			217.172	175.98
					145.993	46.7241			217.478	175.717
					146.198	46.6264			217.784	175.453
					146.403	46.5282			218.09	175.187
					146.609	46.4297			218.396	174.92
					146.814	46.3307			218.702	174.651
					147.019	46.2313			219.008	174.381
					147.225	46.1314			219.313	174.109
					147.43	46.0311			219.619	173.835
					147.635	45.9304			219.925	173.56
					147.841	45.8293			220.231	173.283
					148.046	45.7278			220.537	173.005
					148.251	45.6259			220.843	172.725
					148.457	45.5235			221.149	172.443
					148.662	45.4208			221.455	172.16
					148.867	45.3176			221.76	171.875
					149.073	45.214			222.066	171.589
					149.278	45.11			222.372	171.302
					149.483	45.0056			222.678	171.013
					149.689	44.9008			222.984	170.722
					149.894	44.7956			223.29	170.43
					150.099	44.69			223.596	170.136
					150.305	44.5839			223.902	169.841
					150.51	44.4775			224.207	169.544
					150.715	44.3707			224.513	169.246
					150.921	44.2635			224.819	168.946
					151.126	44.1559			225.125	168.645
					151.331	44.0479			225.431	168.342
					151.537	43.9395			225.737	168.038
					151.742	43.8307			226.043	167.733
					151.947	43.7215			226.349	167.426
					152.153	43.6119			226.654	167.117
					152.358	43.502			226.96	166.807
					152.563	43.3916			227.266	166.496
					152.769	43.2809			227.572	166.183
					152.974	43.1698			227.878	165.869
					153.179	43.0583			228.184	165.553
					153.385	42.9464			228.49	165.236
					153.59	42.8341			228.796	164.918
					153.795	42.7215			229.101	164.598
					154.001	42.6085			229.407	164.277
					154.206	42.4951			229.713	163.954
					154.411	42.3813			230.019	163.63
					154.617	42.2672			230.325	163.305
					154.822	42.1527			230.631	162.978
					155.027	42.0378			230.937	162.65
					155.233	41.9226			231.243	162.321
					155.438	41.807			231.548	161.99
					155.643	41.691			231.854	161.658
					155.849	41.5747			232.16	161.324
					156.054	41.458			232.466	160.989
					156.259	41.341			232.772	160.653
					156.465	41.2236			233.078	160.316
					156.67	41.1058			233.384	159.977
					156.875	40.9877			233.69	159.637
					157.081	40.8692			233.995	159.296
					157.286	40.7503			234.301	158.953
					157.491	40.6312			234.607	158.609
					157.697	40.5116			234.913	158.264
					157.902	40.3918			235.219	157.918
					158.107	40.2715			235.525	157.57
					158.313	40.151			235.831	157.221
					158.518	40.0301			236.137	156.871
					158.723	39.9088			236.442	156.519
					158.929	39.7872			236.748	156.167
					159.134	39.6653			237.054	155.813
					159.339	39.543			237.36	155.458
					159.545	39.4204			237.666	155.101
					159.75	39.2974			237.972	154.744
					159.955	39.1741			238.278	154.385
					160.161	39.0506			238.584	154.025
					160.366	38.9266			238.889	153.664
					160.571	38.8023			239.195	153.302
					160.777	38.6778			239.501	152.938
					160.982	38.5528			239.807	152.573
					161.187	38.4276			240.113	152.208
					161.393	38.302			240.419	151.841
					161.598	38.1761			240.725	151.473
					161.803	38.05			241.031	151.103
					162.009	37.9234			241.337	150.733
					162.214	37.7966			241.642	150.361
					162.419	37.6695			241.948	149.989
					162.625	37.542			242.254	149.615
					162.83	37.4142			242.56	149.24
					163.035	37.2861			242.866	148.864
					163.241	37.1578			243.172	148.487
					163.446	37.0291			243.478	148.109
					163.651	36.9001			243.784	147.73
					163.857	36.7708			244.089	147.35
					164.062	36.6412			244.395	146.968
					164.267	36.5113			244.701	146.586
					164.473	36.3811			245.007	146.202
					164.678	36.2506			245.313	145.818
					164.883	36.1198			245.619	145.432
					165.089	35.9887			245.925	145.046
					165.294	35.8573			246.231	144.658
					165.499	35.7257			246.536	144.27
					165.705	35.5937			246.842	143.88
					165.91	35.4615			247.148	143.49
					166.115	35.3289			247.454	143.098
					166.321	35.1961			247.76	142.706
					166.526	35.063			248.066	142.312
					166.731	34.9297			248.372	141.918
					166.937	34.796			248.678	141.522
					167.142	34.6621			248.983	141.126
					167.347	34.5279			249.289	140.729
					167.553	34.3934			249.595	140.33
					167.758	34.2587			249.901	139.931
					167.963	34.1236			250.207	139.531
					168.169	33.9883			250.513	139.13
					168.374	33.8528			250.819	138.728
					168.579	33.717			251.125	138.325
					168.785	33.5809			251.43	137.921
					168.99	33.4445			251.736	137.517
					169.195	33.3079			252.042	137.111
					169.401	33.1711			252.348	136.705
					169.606	33.0339			252.654	136.297
					169.811	32.8965			252.96	135.889
					170.017	32.7589			253.266	135.48
					170.222	32.621			253.572	135.07
					170.427	32.4829			253.877	134.66
					170.633	32.3445			254.183	134.248
					170.838	32.2059			254.489	133.836
					171.043	32.067			254.795	133.423
					171.249	31.9279			255.101	133.009
					171.454	31.7885			255.407	132.594
					171.659	31.6489			255.713	132.179
					171.865	31.509			256.019	131.762
					172.07	31.369			256.324	131.345
					172.275	31.2286			256.63	130.927
					172.481	31.0881			256.936	130.509
					172.686	30.9473			257.242	130.089
					172.891	30.8063			257.548	129.669
					173.097	30.665			257.854	129.248
					173.302	30.5235			258.16	128.827
					173.507	30.3818			258.466	128.404
					173.713	30.2399			258.771	127.981
					173.918	30.0978			259.077	127.558
					173.955	30.0722			259.383	127.133
					174.123	29.9554			259.689	126.708
					174.329	29.8128			259.995	126.282
					174.534	29.67			260.301	125.856
					174.739	29.527			260.607	125.428
					174.945	29.3837			260.913	125.001
					175.15	29.2403			261.218	124.572
					175.355	29.0966			261.524	124.143
					175.561	28.9527			261.83	123.713
					175.766	28.8087			262.136	123.282
					175.971	28.6644			262.442	122.851
					176.177	28.5199			262.748	122.42
					176.382	28.3752			263.054	121.987
					176.587	28.2303			263.36	121.554
					176.793	28.0852			263.665	121.121
					176.998	27.9399			263.971	120.687
					177.203	27.7944			264.277	120.252
					177.409	27.6487			264.583	119.817
					177.614	27.5029			264.889	119.381
					177.819	27.3568			265.195	118.944
					178.025	27.2106			265.228	118.897
					178.23	27.0641			265.501	118.507
					178.435	26.9175			265.807	118.07
					178.641	26.7707			266.112	117.632
					178.846	26.6237			266.418	117.193
					179.052	26.4765			266.724	116.754
					179.257	26.3291			267.03	116.314
					179.462	26.1816			267.336	115.874
					179.667	26.0339			267.642	115.433
					179.873	25.886			267.948	114.992
					180.078	25.738			268.254	114.55
					180.284	25.5897			268.56	114.108
					180.489	25.4413			268.865	113.665
					180.694	25.2928			269.171	113.222
					180.899	25.1441			269.477	112.779
					181.105	24.9952			269.783	112.335
					181.31	24.8461			270.089	111.89
					181.516	24.6969			270.395	111.445
					181.721	24.5475			270.701	111
					181.926	24.398			271.007	110.554
					182.132	24.2483			271.312	110.108
					182.337	24.0984			271.618	109.661
					182.542	23.9484			271.924	109.214
					182.748	23.7983			272.23	108.767
					182.953	23.648			272.536	108.319
					183.158	23.4976			272.842	107.871
					183.364	23.347			273.148	107.422
					183.569	23.1962			273.454	106.973
					183.774	23.0453			273.759	106.524
					183.98	22.8943			274.065	106.074
					184.185	22.7432			274.371	105.624
					184.39	22.5919			274.677	105.174
					184.596	22.4404			274.983	104.724
					184.801	22.2889			275.289	104.273
					185.006	22.1372			275.595	103.821
					185.212	21.9853			275.901	103.37
					185.417	21.8334			276.206	102.918
					185.622	21.6813			276.512	102.466
					185.828	21.5291			276.818	102.013
					186.033	21.3767			277.124	101.56
					186.238	21.2243			277.43	101.107
					186.444	21.0717			277.736	100.654
					186.649	20.919			278.042	100.2
					186.854	20.7661			278.348	99.7464
					187.06	20.6132			278.653	99.2924
					187.265	20.4602			278.959	98.838
					187.47	20.307			279.265	98.3835
					187.676	20.1537			279.571	97.9287
					187.881	20.0003			279.877	97.4737
					188.086	19.8468			280.183	97.0185
					188.292	19.6932			280.489	96.5631
					188.497	19.5395			280.795	96.1075
					188.702	19.3857			281.1	95.6517
					188.908	19.2318			281.406	95.1957
					189.113	19.0778			281.712	94.7395
					189.318	18.9237			282.018	94.2832
					189.524	18.7695			282.324	93.8267
					189.729	18.6152			282.63	93.37
					189.934	18.4608			282.936	92.9132
					190.14	18.3063			283.242	92.4563
					190.345	18.1517			283.547	91.9992
					190.55	17.997			283.853	91.542
					190.756	17.8423			284.159	91.0847
					190.961	17.6874			284.465	90.6272
					191.166	17.5325			284.771	90.1697
					191.372	17.3775			285.077	89.712
					191.577	17.2224			285.383	89.2542
					191.782	17.0673			285.689	88.7964
					191.988	16.912			285.994	88.3385
					192.193	16.7567			286.3	87.8805
					192.398	16.6013			286.606	87.4224
					192.604	16.4458			286.912	86.9643
					192.809	16.2903			287.218	86.5061
					193.014	16.1347			287.524	86.0478
					193.22	15.979			287.83	85.5896
					193.425	15.8233			288.136	85.1312
					193.63	15.6675			288.441	84.6729
					193.836	15.5116			288.747	84.2146
					194.041	15.3557			290.277	81.9226
					194.246	15.1997			290.583	81.4643
					194.452	15.0436			290.888	81.0059
					194.657	14.8875			291.194	80.5476
					194.862	14.7314			291.5	80.0893
					195.068	14.5751			291.806	79.6311
					195.273	14.4189			292.112	79.1729
					195.478	14.2626			292.418	78.7148
					195.684	14.1062			292.724	78.2567
					195.889	13.9498			293.03	77.7988
					196.094	13.7933			293.335	77.3408
					196.3	13.6368			293.641	76.883
					196.505	13.4803			293.947	76.4252
					196.71	13.3237			294.253	75.9676
					196.916	13.167			294.559	75.51
					197.121	13.0104			294.865	75.0526
					197.326	12.8537			295.171	74.5952
					197.532	12.6969			295.477	74.138
					197.737	12.5402			295.783	73.6809
					197.942	12.3834			296.088	73.2239
					198.148	12.2265			296.394	72.7671
					198.353	12.0696			296.7	72.3104
					198.558	11.9128			297.006	71.8538
					198.764	11.7558			297.312	71.3974
					198.969	11.5989			297.618	70.9412
					199.174	11.4419			297.924	70.4851
					199.38	11.2849			298.23	70.0292
					199.585	11.1279			298.535	69.5735
					199.79	10.9709			298.841	69.118
					199.996	10.8139			299.147	68.6626
					200.201	10.6568			299.453	68.2075
					200.406	10.4997			299.759	67.7525
					200.612	10.3427			300.065	67.2978
					200.817	10.1856			300.371	66.8432
					201.022	10.0284			300.677	66.3889
					201.228	9.87134			300.982	65.9349
					201.433	9.71422			301.288	65.481
					201.638	9.5571			301.594	65.0274
					202.665	8.77145			301.9	64.574
					202.87	8.61433			302.206	64.1209
					203.076	8.45721			302.512	63.668
					203.281	8.3001			302.818	63.2154
					203.486	8.143			303.124	62.7631
					203.692	7.9859			303.429	62.311
					203.897	7.82882			303.735	61.8592
					204.102	7.67175			304.041	61.4077
					204.308	7.51469			304.347	60.9564
					204.513	7.35765			304.653	60.5055
					204.718	7.20063			304.959	60.0548
					204.924	7.04362			305.265	59.6045
					205.129	6.88664			305.571	59.1545

## Sheet: Figure 4f
Figure 4f
	Distance vs normal (µm)	Deviation of cracks - Delta A (µm)			Distance vs normal (µm)	Deviation of cracks - Delta A (µm)			Distance vs normal (µm)	Deviation of cracks - Delta A (µm)			Distance vs normal (µm)	Deviation of cracks - Delta A (µm)
AuBP 0,25	0	0		Gaussian fit for AuBP 0,25	0	0.15577		Gaussian fit for AuBP 1	0	0.52326		Gaussian fit for AuBP 4	0	0.16604
	20.169	45.3049			2.9454	2.99296			0.30588	0.88592			0.36159	0.52486
	66.581	49.1408			3.23994	3.27448			0.61175	1.2494			0.72318	0.88515
	92.6584	58.4806			3.53448	3.5556			0.91763	1.61371			1.08476	1.24692
	113.691	72.384			3.82902	3.83633			1.22351	1.97885			1.44635	1.61017
	131.479	82.9287			4.12356	4.11665			1.52938	2.34481			1.80794	1.9749
	153.986	84.4102			4.4181	4.39656			1.83526	2.71158			2.16953	2.3411
	167.201	94.3132			4.71264	4.67608			2.14113	3.07918			2.53112	2.70879
	181.952	96.8821			5.00718	4.95519			2.44701	3.44759			2.89271	3.07796
	223.398	74.8202			5.30172	5.2339			2.75289	3.81681			3.25429	3.44861
	294.246	42.1948			5.59626	5.5122			3.05876	4.18684			3.61588	3.82074
					5.8908	5.7901			3.36464	4.55769			3.97747	4.19436
					6.18534	6.06759			3.67052	4.92934			4.33906	4.56946
	Distance vs normal (µm)	Deviation of cracks - Delta A (µm)			6.47988	6.34468			3.97639	5.3018			4.70065	4.94605
AuBP 1	0	0			6.77442	6.62137			4.28227	5.67506			5.06223	5.32412
	10.5001	48.4994			7.06896	6.89764			4.58815	6.04913			5.42382	5.70368
	32.1153	87.0627			7.3635	7.17351			4.89402	6.42399			5.78541	6.08473
	67.0002	88.4709			7.65804	7.44898			5.1999	6.79965			6.147	6.46727
	79.4104	111.632			7.95258	7.72403			5.50578	7.17611			6.50859	6.85129
	104.274	120.82			8.24712	7.99868			5.81165	7.55336			6.87017	7.23681
	124.704	148.895			8.54166	8.27292			6.11753	7.93139			7.23176	7.62381
	150.265	201.935			8.8362	8.54675			6.4234	8.31022			7.59335	8.01231
	201.215	218.248			9.13074	8.82018			6.72928	8.68983			7.95494	8.40229
	265.228	90.6912			9.42528	9.09319			7.03516	9.07023			8.31653	8.79377
	305.571	68.6664			9.71982	9.36579			7.34103	9.45141			8.67812	9.18674
					10.0144	9.63798			7.64691	9.83337			9.0397	9.5812
					10.3089	9.90977			7.95279	10.2161			9.40129	9.97715
	Distance vs normal (µm)	Deviation of cracks - Delta A (µm)			10.6035	10.1811			8.25866	10.5996			9.76288	10.3746
AuBP 4	0	0			10.898	10.4521			8.56454	10.9839			10.1245	10.7735
	75.6655	113.557			11.1925	10.7226			8.87042	11.3689			10.4861	11.1739
	97.7359	137.505			11.4871	10.9928			9.17629	11.7547			10.8476	11.5759
	115.884	159.688			11.7816	11.2625			9.48217	12.1413			11.2092	11.9793
	132.353	177.331			12.0762	11.5318			9.78805	12.5287			11.5708	12.3842
	140.654	200.177			12.3707	11.8007			10.0939	12.9168			11.9324	12.7906
	150.534	213.252			12.6652	12.0692			10.3998	13.3056			12.294	13.1985
	150.459	232.138			12.9598	12.3372			10.5001	13.4334			12.6556	13.6078
	147.117	269.483			13.2543	12.6049			10.7057	13.6952			13.0172	14.0187
	159.257	262.734			13.5488	12.8721			11.0115	14.0856			13.3788	14.4311
	278.186	159.366			13.8434	13.1389			11.3174	14.4767			13.7403	14.8449
	361.227	96.6719			14.1379	13.4053			11.6233	14.8686			14.1019	15.2603
					14.4325	13.6713			11.9292	15.2612			14.4635	15.6771
					14.727	13.9369			12.2351	15.6545			14.8251	16.0954
					15.0215	14.202			12.5409	16.0486			15.1867	16.5152
					15.3161	14.4668			12.8468	16.4434			15.5483	16.9365
					15.6106	14.7311			13.1527	16.8389			15.9099	17.3593
					15.9052	14.995			13.4586	17.2352			16.2715	17.7836
					16.1997	15.2585			13.7644	17.6322			16.6331	18.2093
					16.4943	15.5215			14.0703	18.0299			16.9946	18.6366
					16.7888	15.7842			14.3762	18.4284			17.3562	19.0653
					17.0833	16.0464			14.6821	18.8275			17.7178	19.4955
					17.3779	16.3082			14.9879	19.2274			18.0794	19.9272
					17.6724	16.5695			15.2938	19.628			18.441	20.3604
					17.967	16.8305			15.5997	20.0293			18.8026	20.795
					18.2615	17.091			15.9056	20.4312			19.1642	21.2311
					18.556	17.3511			16.2114	20.834			19.5258	21.6687
					18.8506	17.6108			16.5173	21.2373			19.8874	22.1078
					19.1451	17.8701			16.8232	21.6414			20.2489	22.5484
					19.4397	18.1289			17.1291	22.0462			20.6105	22.9904
					19.7342	18.3873			17.435	22.4517			20.9721	23.4339
					20.0287	18.6453			17.7408	22.8579			21.3337	23.8789
					20.169	18.768			18.0467	23.2647			21.6953	24.3254
					20.3233	18.9029			18.3526	23.6722			22.0569	24.7733
					20.6178	19.16			18.6585	24.0804			22.4185	25.2227
					20.9123	19.4167			18.9643	24.4893			22.78	25.6735
					21.2069	19.673			19.2702	24.8988			23.1416	26.1258
					21.5014	19.9289			19.5761	25.309			23.5032	26.5796
					21.796	20.1843			19.882	25.7199			23.8648	27.0348
					22.0905	20.4393			20.1878	26.1314			24.2264	27.4915
					22.385	20.6939			20.4937	26.5436			24.588	27.9496
					22.6796	20.948			20.7996	26.9564			24.9496	28.4092
					22.9741	21.2017			21.1055	27.3699			25.3112	28.8703
					23.2687	21.455			21.4113	27.7841			25.6728	29.3328
					23.5632	21.7079			21.7172	28.1988			26.0343	29.7967
					23.8577	21.9603			22.0231	28.6142			26.3959	30.2621
					24.1523	22.2123			22.329	29.0303			26.7575	30.729
					24.4468	22.4639			22.6349	29.447			27.1191	31.1973
					24.7414	22.715			22.9407	29.8642			27.4807	31.667
					25.0359	22.9657			23.2466	30.2822			27.8423	32.1381
					25.3304	23.216			23.5525	30.7007			28.2039	32.6107
					25.625	23.4658			23.8584	31.1199			28.5655	33.0847
					25.9195	23.7153			24.1642	31.5396			28.9271	33.5602
					26.2141	23.9642			24.4701	31.96			29.2886	34.037
					26.5086	24.2128			24.776	32.381			29.6502	34.5153
					26.8031	24.4609			25.0819	32.8026			30.0118	34.995
					27.0977	24.7085			25.3877	33.2248			30.3734	35.4762
					27.3922	24.9558			25.6936	33.6475			30.735	35.9587
					27.6868	25.2026			25.9995	34.0709			31.0966	36.4427
					27.9813	25.449			26.3054	34.4948			31.4582	36.928
					28.2758	25.6949			26.6112	34.9194			31.8198	37.4148
					28.5704	25.9404			26.9171	35.3445			32.1813	37.903
					28.8649	26.1855			27.223	35.7701			32.5429	38.3926
					29.1595	26.4301			27.5289	36.1964			32.9045	38.8835
					29.454	26.6743			27.8347	36.6232			33.2661	39.3759
					29.7486	26.918			28.1406	37.0505			33.6277	39.8696
					30.0431	27.1613			28.4465	37.4785			33.9893	40.3648
					30.3376	27.4042			28.7524	37.9069			34.3509	40.8613
					30.6322	27.6466			29.0583	38.3359			34.7125	41.3592
					30.9267	27.8886			29.3641	38.7655			35.074	41.8585
					31.2213	28.1302			29.67	39.1956			35.4356	42.3591
					31.5158	28.3713			29.9759	39.6263			35.7972	42.8611
					31.8103	28.612			30.2818	40.0574			36.1588	43.3645
					32.1049	28.8522			30.5876	40.4891			36.5204	43.8692
					32.3994	29.092			30.8935	40.9213			36.882	44.3753
					32.694	29.3314			31.1994	41.3541			37.2436	44.8828
					32.9885	29.5703			31.5053	41.7873			37.6052	45.3916
					33.283	29.8087			31.8112	42.2211			37.9667	45.9017
					33.5776	30.0467			32.1153	42.6529			38.3283	46.4132
					33.8721	30.2843			32.117	42.6553			38.6899	46.926
					34.1667	30.5215			32.4229	43.0901			39.0515	47.4401
					34.4612	30.7582			32.7288	43.5254			39.4131	47.9556
					34.7557	30.9944			33.0346	43.9611			39.7747	48.4724
					35.0503	31.2302			33.3405	44.3973			40.1363	48.9905
					35.3448	31.4656			33.6464	44.834			40.4979	49.5099
					35.6394	31.7005			33.9523	45.2712			40.8595	50.0307
					35.9339	31.935			34.2582	45.7089			41.221	50.5527
					36.2284	32.169			34.564	46.147			41.5826	51.076
					36.523	32.4025			34.8699	46.5856			41.9442	51.6007
					36.8175	32.6357			35.1758	47.0247			42.3058	52.1266
					37.1121	32.8684			35.4817	47.4642			42.6674	52.6538
					37.4066	33.1006			35.7875	47.9041			43.029	53.1823
					37.7011	33.3324			36.0934	48.3445			43.3906	53.712
					37.9957	33.5637			36.3993	48.7854			43.7522	54.2431
					38.2902	33.7946			36.7052	49.2266			44.1138	54.7754
					38.5848	34.025			37.011	49.6683			44.4753	55.3089
					38.8793	34.255			37.3169	50.1104			44.8369	55.8437
					39.1738	34.4846			37.6228	50.553			45.1985	56.3798
					39.4684	34.7137			37.9287	50.9959			45.5601	56.9171
					39.7629	34.9423			38.2345	51.4393			45.9217	57.4556
					40.0575	35.1705			38.5404	51.8831			46.2833	57.9954
					40.352	35.3982			38.8463	52.3272			46.6449	58.5364
					40.6465	35.6255			39.1522	52.7718			47.0065	59.0787
					40.9411	35.8523			39.4581	53.2168			47.368	59.6221
					41.2356	36.0787			39.7639	53.6621			47.7296	60.1667
					41.5302	36.3047			40.0698	54.1078			48.0912	60.7126
					41.8247	36.5301			40.3757	54.5539			48.4528	61.2596
					42.1192	36.7552			40.6816	55.0004			48.8144	61.8079
					42.4138	36.9797			40.9874	55.4472			49.176	62.3573
					42.7083	37.2038			41.2933	55.8944			49.5376	62.9079
					43.0029	37.4275			41.5992	56.3419			49.8992	63.4597
					43.2974	37.6507			41.9051	56.7898			50.2608	64.0126
					43.5919	37.8734			42.2109	57.238			50.6223	64.5667
					43.8865	38.0957			42.5168	57.6866			50.9839	65.122
					44.181	38.3176			42.8227	58.1355			51.3455	65.6784
					44.4756	38.5389			43.1286	58.5847			51.7071	66.236
					44.7701	38.7599			43.4344	59.0342			52.0687	66.7947
					45.0646	38.9803			43.7403	59.4841			52.4303	67.3545
					45.3592	39.2004			44.0462	59.9342			52.7919	67.9154
					45.6537	39.4199			44.3521	60.3847			53.1535	68.4775
					45.9483	39.639			44.658	60.8355			53.515	69.0406
					46.2428	39.8576			44.9638	61.2866			53.8766	69.6049
					46.5373	40.0758			45.2697	61.7379			54.2382	70.1702
					46.8319	40.2935			45.5756	62.1896			54.5998	70.7367
					47.1264	40.5108			45.8815	62.6415			54.9614	71.3042
					47.421	40.7276			46.1873	63.0937			55.323	71.8728
					47.7155	40.9439			46.4932	63.5461			55.6846	72.4425
					48.01	41.1598			46.7991	63.9988			56.0462	73.0132
					48.3046	41.3752			47.105	64.4518			56.4078	73.585
					48.5991	41.5902			47.4109	64.905			56.7693	74.1578
					48.8937	41.8047			47.7167	65.3585			57.1309	74.7317
					49.1882	42.0187			48.0226	65.8122			57.4925	75.3065
					49.4827	42.2323			48.3285	66.2661			57.8541	75.8824
					49.7773	42.4454			48.6343	66.7203			58.2157	76.4594
					50.0718	42.658			48.9402	67.1747			58.5773	77.0373
					50.3664	42.8702			49.2461	67.6293			58.9389	77.6162
					50.6609	43.0819			49.552	68.0841			59.3004	78.1961
					50.9554	43.2931			49.8579	68.5391			59.662	78.777
					51.25	43.5039			50.1637	68.9943			60.0236	79.3589
					51.5445	43.7143			50.4696	69.4497			60.3852	79.9417
					51.8391	43.9241			50.7755	69.9053			60.7468	80.5255
					52.1336	44.1335			51.0814	70.361			61.1084	81.1102
					52.4281	44.3424			51.3872	70.817			61.47	81.6959
					52.7227	44.5509			51.6931	71.2731			61.8316	82.2825
					53.0172	44.7589			51.999	71.7293			62.1932	82.8701
					53.3118	44.9664			52.3049	72.1857			62.5547	83.4585
					53.6063	45.1735			52.6108	72.6423			62.9163	84.0479
					53.9008	45.3801			52.9166	73.099			63.2779	84.6382
					54.1954	45.5862			53.2225	73.5559			63.6395	85.2293
					54.4899	45.7919			53.5284	74.0129			64.0011	85.8214
					54.7845	45.9971			53.8342	74.47			64.3627	86.4143
					55.079	46.2018			54.1401	74.9272			64.7243	87.008
					55.3736	46.406			54.446	75.3846			65.0859	87.6027
					55.6681	46.6098			54.7519	75.842			65.4475	88.1982
					55.9626	46.8131			55.0578	76.2995			65.809	88.7945
					56.2572	47.016			55.3636	76.7572			66.1706	89.3916
					56.5517	47.2183			55.6695	77.2149			66.5322	89.9896
					56.8462	47.4202			55.9754	77.6727			66.8938	90.5884
					57.1408	47.6217			56.2813	78.1306			67.2554	91.1879
					57.4353	47.8226			56.5871	78.5886			67.617	91.7883
					57.7299	48.0231			56.893	79.0466			67.9786	92.3895
					58.0244	48.2231			57.1989	79.5047			68.3402	92.9914
					58.319	48.4227			57.5048	79.9628			68.7018	93.5941
					58.6135	48.6217			57.8106	80.421			69.0633	94.1975
					58.908	48.8203			58.1165	80.8792			69.4249	94.8017
					59.2026	49.0185			58.4224	81.3375			69.7865	95.4066
					59.4971	49.2161			58.7283	81.7957			70.1481	96.0123
					59.7916	49.4133			60.5635	84.5455			70.5097	96.6186
					60.0862	49.61			60.8694	85.0038			70.8713	97.2257
					60.3807	49.8062			61.1753	85.462			71.2329	97.8335
					60.6753	50.002			61.4812	85.9202			71.5944	98.4419
					60.9698	50.1973			61.787	86.3784			71.956	99.0511
					61.2644	50.3921			62.0929	86.8365			72.3176	99.6608
					61.5589	50.5864			62.3988	87.2945			72.6792	100.271
					61.8534	50.7803			62.7047	87.7525			73.0408	100.882
					62.148	50.9736			63.0105	88.2105			73.4024	101.494
					62.4425	51.1665			63.3164	88.6683			73.764	102.106
					62.7371	51.3589			63.6223	89.1261			74.1256	102.719
					63.0316	51.5509			63.9282	89.5838			74.4872	103.333
					63.3261	51.7424			64.234	90.0414			74.8487	103.947
					63.6207	51.9333			64.5399	90.4989			75.2103	104.562
					63.9152	52.1238			64.8458	90.9563			75.5719	105.177
					64.2097	52.3139			65.1517	91.4136			75.6655	105.337
					64.5043	52.5034			65.4576	91.8708			75.9335	105.793
					64.7988	52.6925			65.7634	92.3278			76.2951	106.409
					65.0934	52.8811			66.0693	92.7847			76.6567	107.026
					65.3879	53.0692			66.3752	93.2415			77.0183	107.644
					65.6825	53.2569			66.6811	93.6981			77.3799	108.262
					65.977	53.444			66.9869	94.1545			77.7415	108.88
					66.2715	53.6307			67.0002	94.1744			78.103	109.5
					66.5661	53.8169			67.2928	94.6108			78.4646	110.119
					66.581	53.8263			67.5987	95.067			78.8262	110.739
					66.8606	54.0026			67.9046	95.5229			79.1878	111.359
					67.1552	54.1878			68.2104	95.9787			79.5494	111.98
					67.4497	54.3725			68.5163	96.4343			79.911	112.602
					67.7442	54.5568			68.8222	96.8897			80.2726	113.223
					68.0388	54.7406			69.1281	97.3448			80.6342	113.846
					68.3333	54.9239			69.4339	97.7998			80.9957	114.468
					68.6278	55.1067			69.7398	98.2546			81.3573	115.091
					68.9224	55.2891			70.0457	98.7091			81.7189	115.715
					69.2169	55.4709			70.3516	99.1634			82.0805	116.338
					69.5115	55.6523			70.6574	99.6175			82.4421	116.962
					69.806	55.8331			70.9633	100.071			82.8037	117.587
					70.1005	56.0135			71.2692	100.525			83.1653	118.212
					70.3951	56.1934			71.5751	100.978			83.5269	118.837
					70.6896	56.3729			71.881	101.431			83.8885	119.462
					70.9842	56.5518			72.1868	101.884			84.25	120.088
					71.2787	56.7303			72.4927	102.337			84.6116	120.714
					71.5733	56.9082			72.7986	102.789			84.9732	121.34
					71.8678	57.0857			73.1045	103.241			85.3348	121.967
					72.1623	57.2627			73.4103	103.692			85.6964	122.593
					72.4569	57.4392			73.7162	104.144			86.058	123.22
					72.7514	57.6152			74.0221	104.595			86.4196	123.848
					73.046	57.7908			74.328	105.045			86.7811	124.475
					73.3405	57.9658			74.6338	105.496			87.1427	125.103
					73.635	58.1404			74.9397	105.946			87.5043	125.731
					73.9296	58.3145			75.2456	106.395			87.8659	126.359
					74.2241	58.488			75.5515	106.844			88.2275	126.987
					74.5187	58.6611			75.8573	107.293			88.5891	127.615
					74.8132	58.8337			76.1632	107.742			88.9507	128.244
					75.1077	59.0058			76.4691	108.19			89.3123	128.872
					75.4023	59.1775			76.775	108.638			89.6739	129.501
					75.6968	59.3486			77.0809	109.085			90.0354	130.13
					75.9914	59.5192			77.3867	109.533			90.397	130.759
					76.2859	59.6894			77.6926	109.979			90.7586	131.388
					76.5804	59.8591			77.9985	110.425			91.1202	132.017
					76.875	60.0282			78.3044	110.871			91.4818	132.646
					77.1695	60.1969			78.6102	111.317			93.6513	136.421
					77.4641	60.3651			78.9161	111.762			94.0129	137.051
					77.7586	60.5328			79.222	112.206			94.3745	137.68
					78.0531	60.7			79.4104	112.48			94.7361	138.309
					78.3477	60.8667			79.5279	112.65			95.0977	138.938
					78.6422	61.0329			79.8337	113.094			95.4593	139.566
					78.9368	61.1986			80.1396	113.537			95.8209	140.195
					79.2313	61.3639			80.4455	113.98			96.1824	140.824
					79.5258	61.5286			80.7514	114.422			96.544	141.452
					79.8204	61.6928			81.0572	114.864			96.9056	142.081
					80.1149	61.8566			81.3631	115.305			97.2672	142.709
					80.4095	62.0198			81.669	115.746			97.6288	143.337
					80.704	62.1826			81.9749	116.186			97.7359	143.523
					80.9985	62.3449			82.2808	116.626			97.9904	143.965
					81.2931	62.5067			82.5866	117.065			98.352	144.592
					81.5876	62.6679			82.8925	117.504			98.7136	145.22
					81.8822	62.8287			83.1984	117.942			99.0751	145.847
					82.1767	62.989			83.5043	118.38			99.4367	146.474
					82.4712	63.1488			83.8101	118.817			99.7983	147.1
					82.7658	63.3081			84.116	119.253			100.16	147.727
					83.0603	63.4669			84.4219	119.689			100.522	148.353
					83.3549	63.6251			84.7278	120.125			100.883	148.979
					83.6494	63.7829			85.0336	120.559			101.245	149.604
					83.9439	63.9402			85.3395	120.994			101.606	150.23
					84.2385	64.097			85.6454	121.427			101.968	150.854
					84.533	64.2534			85.9513	121.86			102.329	151.479
					84.8276	64.4092			86.2571	122.293			102.691	152.103
					85.1221	64.5645			86.563	122.725			103.053	152.727
					85.4166	64.7193			86.8689	123.156			103.414	153.35
					85.7112	64.8736			87.1748	123.586			103.776	153.973
					86.0057	65.0274			87.4807	124.016			104.137	154.596
					86.3003	65.1807			87.7865	124.446			104.499	155.218
					86.5948	65.3335			88.0924	124.874			104.861	155.839
					86.8893	65.4858			88.3983	125.302			105.222	156.46
					87.1839	65.6376			88.7042	125.73			105.584	157.081
					87.4784	65.789			89.01	126.156			105.945	157.701
					87.773	65.9398			89.3159	126.582			106.307	158.321
					88.0675	66.0901			89.6218	127.008			106.668	158.94
					88.362	66.2399			89.9277	127.432			107.03	159.559
					88.6566	66.3892			90.2335	127.856			107.392	160.177
					88.9511	66.538			90.5394	128.279			107.753	160.794
					89.2457	66.6863			90.8453	128.702			108.115	161.411
					89.5402	66.8341			91.1512	129.124			108.476	162.028
					89.8347	66.9814			91.457	129.545			108.838	162.643
					90.1293	67.1282			91.7629	129.965			109.2	163.258
					90.4238	67.2745			92.0688	130.384			109.561	163.873
					90.7184	67.4203			92.3747	130.803			109.923	164.487
					91.0129	67.5656			92.6806	131.221			110.284	165.1
					91.3074	67.7103			92.9864	131.638			110.646	165.712
					91.602	67.8546			93.2923	132.055			111.008	166.324
					91.8965	67.9984			93.5982	132.471			111.369	166.935
					92.1911	68.1417			93.9041	132.885			111.731	167.545
					92.4856	68.2844			94.2099	133.299			112.092	168.155
					92.6584	68.3679			94.5158	133.713			112.454	168.764
					92.7801	68.4267			94.8217	134.125			112.816	169.372
					93.0747	68.5684			95.1276	134.537			113.177	169.979
					93.3692	68.7097			95.4334	134.948			113.539	170.586
					93.6638	68.8504			95.7393	135.358			113.9	171.191
					93.9583	68.9907			96.0452	135.767			114.262	171.796
					94.2528	69.1304			96.3511	136.175			114.623	172.4
					94.5474	69.2696			96.6569	136.583			114.985	173.003
					94.8419	69.4083			96.9628	136.989			115.347	173.605
					95.1365	69.5465			97.2687	137.395			115.708	174.207
					95.431	69.6843			97.5746	137.8			115.884	174.499
					95.7255	69.8214			97.8805	138.204			116.07	174.807
					96.0201	69.9581			98.1863	138.607			116.431	175.407
					96.3146	70.0943			98.4922	139.009			116.793	176.005
					96.6092	70.23			98.7981	139.41			117.155	176.603
					96.9037	70.3652			99.104	139.811			117.516	177.2
					97.1983	70.4998			99.4098	140.21			117.878	177.795
					97.4928	70.634			99.7157	140.608			118.239	178.39
					97.7873	70.7676			100.022	141.006			118.601	178.984
					98.0819	70.9007			100.327	141.403			118.963	179.576
					98.3764	71.0334			100.633	141.798			119.324	180.168
					98.671	71.1655			100.939	142.193			119.686	180.759
					98.9655	71.2971			101.245	142.587			120.047	181.348
					99.26	71.4282			101.551	142.979			120.409	181.937
					99.5546	71.5588			101.857	143.371			120.77	182.524
					99.8491	71.6888			102.163	143.762			121.132	183.11
					100.144	71.8184			102.469	144.152			121.494	183.695
					100.438	71.9474			102.774	144.541			121.855	184.279
					100.733	72.076			103.08	144.928			122.217	184.862
					101.027	72.204			103.386	145.315			122.578	185.444
					101.322	72.3315			103.692	145.701			122.94	186.024
					101.616	72.4585			103.998	146.085			123.302	186.604
					101.911	72.585			104.274	146.432			123.663	187.182
					102.205	72.711			104.304	146.469			124.025	187.759
					102.5	72.8365			104.61	146.852			124.386	188.334
					102.795	72.9614			104.916	147.233			124.748	188.908
					103.089	73.0859			105.221	147.614			125.109	189.481
					103.384	73.2098			105.527	147.993			125.471	190.053
					103.678	73.3332			105.833	148.372			125.833	190.624
					103.973	73.4561			106.139	148.749			126.194	191.193
					104.267	73.5785			106.445	149.125			126.556	191.761
					104.562	73.7004			106.751	149.5			126.917	192.327
					104.856	73.8218			107.057	149.874			127.279	192.892
					105.151	73.9426			107.363	150.247			127.641	193.456
					105.445	74.063			107.668	150.619			128.002	194.018
					105.74	74.1828			107.974	150.99			128.364	194.579
					106.034	74.3021			108.28	151.359			128.725	195.139
					106.329	74.4209			108.586	151.728			129.087	195.697
					106.624	74.5392			108.892	152.095			129.449	196.253
					106.918	74.6569			109.198	152.461			129.81	196.808
					107.213	74.7742			109.504	152.826			130.172	197.362
					107.507	74.8909			109.81	153.19			130.533	197.914
					107.802	75.0071			110.116	153.552			130.895	198.465
					108.096	75.1228			110.421	153.914			131.256	199.014
					108.391	75.238			110.727	154.274			131.618	199.562
					108.685	75.3527			111.033	154.633			131.98	200.108
					108.98	75.4668			111.339	154.991			132.341	200.652
					109.274	75.5805			111.645	155.347			132.353	200.669
					109.569	75.6936			111.951	155.703			132.703	201.195
					109.863	75.8062			112.257	156.057			133.064	201.736
					110.158	75.9183			112.563	156.41			133.426	202.276
					110.453	76.0298			112.868	156.762			133.788	202.814
					110.747	76.1409			113.174	157.112			134.149	203.35
					111.042	76.2514			113.48	157.462			134.511	203.885
					111.336	76.3614			113.786	157.81			134.872	204.418
					111.631	76.4709			114.092	158.156			135.234	204.949
					111.925	76.5799			114.398	158.502			135.596	205.479
					112.22	76.6883			114.704	158.846			135.957	206.007
					112.514	76.7963			115.01	159.189			136.319	206.533
					112.809	76.9037			115.315	159.531			136.68	207.058
					113.103	77.0106			115.621	159.871			137.042	207.581
					113.398	77.117			115.927	160.21			137.403	208.102
					113.691	77.2223			116.233	160.548			137.765	208.621
					113.692	77.2228			116.539	160.884			138.127	209.138
					113.987	77.3282			116.845	161.219			138.488	209.654
					114.282	77.433			117.151	161.553			138.85	210.167
					114.576	77.5373			117.457	161.886			139.211	210.679
					114.871	77.6411			117.762	162.217			139.573	211.189
					115.165	77.7443			118.068	162.547			139.935	211.698
					115.46	77.8471			118.374	162.875			140.296	212.204
					115.754	77.9493			118.68	163.202			140.654	212.702
					116.049	78.051			118.986	163.528			140.658	212.708
					116.343	78.1522			119.292	163.852			141.019	213.211
					116.638	78.2528			119.598	164.175			141.381	213.711
					116.932	78.353			119.904	164.497			141.743	214.21
					117.227	78.4526			120.209	164.817			142.104	214.706
					117.522	78.5517			120.515	165.136			142.466	215.201
					117.816	78.6503			120.821	165.453			142.827	215.694
					118.111	78.7483			121.127	165.769			143.189	216.184
					118.405	78.8458			121.433	166.084			143.55	216.673
					118.7	78.9429			121.739	166.397			143.912	217.16
					118.994	79.0393			122.045	166.709			144.274	217.644
					119.289	79.1353			122.351	167.019			144.635	218.127
					119.583	79.2307			122.656	167.328			144.997	218.608
					119.878	79.3256			122.962	167.635			145.358	219.086
					120.172	79.42			123.268	167.941			145.72	219.562
					120.467	79.5139			123.574	168.246			146.082	220.037
					120.761	79.6072			123.88	168.549			146.443	220.509
					121.056	79.7001			124.186	168.85			146.805	220.979
					121.351	79.7924			124.492	169.15			147.117	221.383
					121.645	79.8841			124.704	169.357			147.166	221.446
					121.94	79.9754			124.798	169.449			147.528	221.912
					122.234	80.0661			125.103	169.746			147.89	222.376
					122.529	80.1563			125.409	170.042			148.251	222.837
					122.823	80.246			125.715	170.336			148.613	223.296
					123.118	80.3351			126.021	170.628			148.974	223.753
					123.412	80.4238			126.327	170.919			149.336	224.208
					123.707	80.5119			126.633	171.209			149.697	224.66
					124.001	80.5994			126.939	171.497			150.059	225.11
					124.296	80.6865			127.245	171.784			150.421	225.558
					124.59	80.773			127.55	172.069			150.459	225.606
					124.885	80.859			127.856	172.352			150.534	225.698
					125.18	80.9445			128.162	172.634			150.782	226.004
					125.474	81.0294			128.468	172.914			151.144	226.447
					125.769	81.1139			128.774	173.193			151.505	226.888
					126.063	81.1978			129.08	173.47			151.867	227.327
					126.358	81.2811			129.386	173.746			152.229	227.764
					126.652	81.364			129.692	174.02			152.59	228.198
					126.947	81.4463			129.997	174.293			152.952	228.629
					127.241	81.5281			130.303	174.564			153.313	229.059
					127.536	81.6094			130.609	174.833			153.675	229.486
					127.83	81.6901			130.915	175.101			154.037	229.91
					128.125	81.7703			131.221	175.367			154.398	230.333
					128.419	81.85			131.527	175.631			154.76	230.752
					128.714	81.9292			131.833	175.894			155.121	231.17
					129.009	82.0078			132.139	176.156			155.483	231.585
					129.303	82.0859			132.444	176.415			155.844	231.997
					129.598	82.1635			132.75	176.674			156.206	232.407
					129.892	82.2405			133.056	176.93			156.568	232.815
					130.187	82.317			133.362	177.185			156.929	233.22
					130.481	82.393			133.668	177.438			157.291	233.622
					130.776	82.4685			133.974	177.689			157.652	234.022
					131.07	82.5434			134.28	177.939			158.014	234.42
					131.365	82.6178			134.586	178.187			158.376	234.815
					131.479	82.6465			134.892	178.434			158.737	235.207
					131.659	82.6917			135.197	178.679			159.099	235.597
					131.954	82.7651			135.503	178.922			159.257	235.767
					132.249	82.8379			135.809	179.164			159.46	235.985
					132.543	82.9102			136.115	179.403			159.822	236.369
					132.838	82.9819			136.421	179.642			160.184	236.751
					133.132	83.0532			136.727	179.878			160.545	237.131
					133.427	83.1239			137.033	180.113			160.907	237.508
					133.721	83.194			137.339	180.346			161.268	237.882
					134.016	83.2637			137.644	180.577			161.63	238.254
					134.31	83.3328			137.95	180.807			161.991	238.623
					134.605	83.4014			138.256	181.035			162.353	238.989
					134.899	83.4694			138.562	181.261			162.715	239.353
					135.194	83.537			138.868	181.485			163.076	239.714
					135.488	83.6039			139.174	181.708			163.438	240.072
					135.783	83.6704			139.48	181.929			163.799	240.428
					136.078	83.7364			139.786	182.148			164.161	240.781
					136.372	83.8018			140.091	182.366			164.523	241.131
					136.667	83.8666			140.397	182.582			164.884	241.479
					136.961	83.931			140.703	182.796			165.246	241.823
					137.256	83.9948			141.009	183.008			165.607	242.165
					137.55	84.0581			141.315	183.218			165.969	242.504
					137.845	84.1208			141.621	183.427			166.331	242.841
					138.139	84.183			141.927	183.634			166.692	243.175
					138.434	84.2447			142.233	183.839			167.054	243.505
					138.728	84.3059			142.538	184.042			167.415	243.833
					139.023	84.3665			142.844	184.244			167.777	244.159
					139.317	84.4266			143.15	184.444			168.138	244.481
					139.612	84.4862			143.456	184.642			168.5	244.801
					139.907	84.5452			143.762	184.838			168.862	245.117
					140.201	84.6037			144.068	185.033			169.223	245.431
					140.496	84.6617			144.374	185.225			169.585	245.742
					140.79	84.7191			144.68	185.416			169.946	246.051
					141.085	84.776			144.985	185.605			170.308	246.356
					141.379	84.8324			145.291	185.792			170.67	246.658
					141.674	84.8882			145.597	185.978			171.031	246.958
					141.968	84.9435			145.903	186.161			171.393	247.254
					142.263	84.9983			146.209	186.343			171.754	247.548
					142.557	85.0526			146.515	186.523			172.116	247.839
					142.852	85.1063			146.821	186.701			172.478	248.127
					143.147	85.1594			147.127	186.877			172.839	248.411
					143.441	85.2121			147.432	187.051			173.201	248.693
					143.736	85.2642			147.738	187.224			173.562	248.972
					144.03	85.3158			148.044	187.395			173.924	249.248
					144.325	85.3668			148.35	187.563			174.285	249.521
					144.619	85.4173			148.656	187.73			174.647	249.791
					144.914	85.4673			148.962	187.895			175.009	250.058
					145.208	85.5168			149.268	188.059			175.37	250.322
					145.503	85.5657			149.574	188.22			175.732	250.583
					145.797	85.6141			149.879	188.379			176.093	250.841
					146.092	85.6619			150.185	188.537			176.455	251.096
					146.386	85.7092			150.265	188.578			176.817	251.348
					146.681	85.756			150.491	188.693			177.178	251.597
					146.976	85.8022			150.797	188.847			177.54	251.843
					147.27	85.848			151.103	188.999			177.901	252.086
					147.565	85.8931			151.409	189.149			178.263	252.326
					147.859	85.9378			151.715	189.297			178.625	252.562
					148.154	85.9819			152.021	189.443			178.986	252.796
					148.448	86.0255			152.326	189.588			179.348	253.027
					148.743	86.0685			152.632	189.73			179.709	253.254
					149.037	86.111			152.938	189.871			180.071	253.478
					149.332	86.153			153.244	190.01			180.432	253.7
					149.626	86.1944			153.55	190.146			180.794	253.918
					149.921	86.2353			153.856	190.281			181.156	254.133
					150.215	86.2757			154.162	190.414			181.517	254.344
					150.51	86.3155			154.468	190.545			181.879	254.553
					150.805	86.3548			154.773	190.674			182.24	254.759
					151.099	86.3936			155.079	190.802			182.602	254.961
					151.394	86.4318			155.385	190.927			182.964	255.161
					151.688	86.4695			155.691	191.05			183.325	255.357
					151.983	86.5067			155.997	191.172			183.687	255.55
					152.277	86.5433			156.303	191.291			184.048	255.739
					152.572	86.5794			156.609	191.409			184.41	255.926
					152.866	86.615			156.915	191.524			184.772	256.11
					153.161	86.65			157.22	191.638			185.133	256.29
					153.455	86.6845			157.526	191.75			185.495	256.467
					153.75	86.7184			157.832	191.86			185.856	256.641
					153.986	86.7452			158.138	191.967			186.218	256.811
					154.044	86.7518			158.444	192.073			186.579	256.979
					154.339	86.7847			158.75	192.177			186.941	257.143
					154.634	86.817			159.056	192.279			187.303	257.304
					154.928	86.8489			159.362	192.379			187.664	257.462
					155.223	86.8801			159.667	192.477			188.026	257.617
					155.517	86.9109			159.973	192.574			188.387	257.768
					155.812	86.9411			160.279	192.668			188.749	257.916
					156.106	86.9707			160.585	192.76			189.111	258.061
					156.401	86.9999			160.891	192.85			189.472	258.203
					156.695	87.0285			161.197	192.938			189.834	258.341
					156.99	87.0565			161.503	193.025			190.195	258.476
					157.284	87.0841			161.809	193.109			190.557	258.608
					157.579	87.111			162.115	193.191			190.919	258.736
					157.874	87.1375			162.42	193.272			191.28	258.862
					158.168	87.1634			162.726	193.35			191.642	258.984
					158.463	87.1888			163.032	193.427			192.003	259.103
					158.757	87.2136			163.338	193.501			192.365	259.218
					159.052	87.2379			163.644	193.573			192.726	259.33
					159.346	87.2617			163.95	193.644			193.088	259.439
					159.641	87.2849			164.256	193.712			193.45	259.545
					159.935	87.3076			164.562	193.779			193.811	259.647
					160.23	87.3298			164.867	193.843			194.173	259.746
					160.524	87.3514			165.173	193.906			194.534	259.842
					160.819	87.3725			165.479	193.966			194.896	259.935
					161.113	87.3931			165.785	194.025			195.258	260.024
					161.408	87.4131			166.091	194.081			195.619	260.11
					161.703	87.4326			166.397	194.136			195.981	260.192
					161.997	87.4515			166.703	194.189			196.342	260.271
					162.292	87.4699			167.009	194.239			196.704	260.347
					162.586	87.4878			167.314	194.288			197.066	260.42
					162.881	87.5051			167.62	194.334			197.427	260.489
					163.175	87.5219			167.926	194.379			197.789	260.555
					163.47	87.5382			168.232	194.421			198.15	260.618
					163.764	87.5539			168.538	194.462			198.512	260.677
					164.059	87.5691			168.844	194.501			198.873	260.733
					164.353	87.5837			169.15	194.537			199.235	260.785
					164.648	87.5978			169.456	194.572			199.597	260.835
					164.942	87.6114			169.761	194.604			199.958	260.881
					165.237	87.6244			170.067	194.635			200.32	260.923
					165.532	87.6369			170.373	194.663			200.681	260.963
					165.826	87.6489			170.679	194.69			201.043	260.999
					166.121	87.6603			170.985	194.714			201.405	261.031
					166.415	87.6712			171.291	194.737			201.766	261.061
					166.71	87.6816			171.597	194.757			202.128	261.086
					167.004	87.6914			171.903	194.776			202.489	261.109
					167.201	87.6977			172.208	194.792			202.851	261.128
					167.299	87.7007			172.514	194.807			203.213	261.144
					167.593	87.7094			172.82	194.819			203.574	261.157
					167.888	87.7176			173.126	194.83			203.936	261.166
					168.182	87.7253			173.432	194.838			204.297	261.172
					168.477	87.7324			173.738	194.845			204.659	261.175
					168.772	87.739			174.044	194.849			205.02	261.174
					169.066	87.7451			174.35	194.851			205.382	261.17
					169.361	87.7506			174.655	194.852			205.744	261.162
					169.655	87.7556			174.961	194.85			206.105	261.151
					169.95	87.7601			175.267	194.847			206.467	261.137
					170.244	87.764			175.573	194.841			206.828	261.12
					170.539	87.7673			175.879	194.833			207.19	261.099
					170.833	87.7702			176.185	194.824			207.552	261.075
					171.128	87.7725			176.491	194.812			207.913	261.047
					171.422	87.7742			176.797	194.798			208.275	261.016
					171.717	87.7755			177.102	194.783			208.636	260.982
					172.011	87.7762			177.408	194.765			208.998	260.944
					172.306	87.7763			177.714	194.745			209.36	260.904
					172.601	87.7759			178.02	194.724			209.721	260.859
					172.895	87.775			178.326	194.7			210.083	260.812
					173.19	87.7735			178.632	194.674			210.444	260.761
					173.484	87.7715			178.938	194.647			210.806	260.707
					173.779	87.769			179.244	194.617			211.167	260.649
					174.073	87.7659			179.549	194.585			211.529	260.588
					174.368	87.7623			179.855	194.551			211.891	260.524
					174.662	87.7582			180.161	194.516			212.252	260.457
					174.957	87.7535			180.467	194.478			212.614	260.386
					175.251	87.7483			180.773	194.438			212.975	260.312
					175.546	87.7425			181.079	194.396			213.337	260.234
					175.84	87.7362			181.385	194.353			213.699	260.153
					176.135	87.7294			181.691	194.307			214.06	260.069
					176.43	87.722			181.996	194.259			214.422	259.982
					176.724	87.7141			182.302	194.209			214.783	259.891
					177.019	87.7057			182.608	194.158			215.145	259.797
					177.313	87.6967			182.914	194.104			215.507	259.7
					177.608	87.6872			183.22	194.048			215.868	259.599
					177.902	87.6771			183.526	193.99			216.23	259.495
					178.197	87.6665			183.832	193.931			216.591	259.388
					178.491	87.6554			184.138	193.869			216.953	259.278
					178.786	87.6437			184.443	193.805			217.314	259.164
					179.08	87.6316			184.749	193.74			217.676	259.047
					179.375	87.6188			185.055	193.672			218.038	258.926
					179.669	87.6055			185.361	193.602			218.399	258.803
					179.964	87.5917			185.667	193.531			218.761	258.676
					180.259	87.5774			185.973	193.457			219.122	258.546
					180.553	87.5625			186.279	193.381			219.484	258.412
					180.848	87.5471			186.585	193.304			219.846	258.276
					181.142	87.5311			186.891	193.224			220.207	258.136
					181.437	87.5146			187.196	193.143			220.569	257.993
					181.731	87.4976			187.502	193.059			220.93	257.846
					181.952	87.4845			187.808	192.974			221.292	257.697
					182.026	87.48			188.114	192.886			221.654	257.544
					182.32	87.4619			188.42	192.797			222.015	257.388
					182.615	87.4433			188.726	192.705			222.377	257.228
					182.909	87.4241			189.032	192.612			222.738	257.066
					183.204	87.4044			189.338	192.517			223.1	256.9
					183.499	87.3841			189.643	192.42			223.461	256.731
					183.793	87.3634			189.949	192.32			223.823	256.559
					184.088	87.342			190.255	192.219			224.185	256.383
					184.382	87.3202			190.561	192.116			224.546	256.205
					184.677	87.2978			190.867	192.011			224.908	256.023
					184.971	87.2749			191.173	191.904			225.269	255.838
					185.266	87.2514			191.479	191.795			225.631	255.65
					185.56	87.2274			191.785	191.684			225.993	255.459
					185.855	87.2028			192.09	191.571			226.354	255.264
					186.149	87.1778			192.396	191.456			226.716	255.066
					186.444	87.1521			192.702	191.339			227.077	254.866
					186.738	87.126			193.008	191.221			227.439	254.662
					187.033	87.0993			193.314	191.1			227.801	254.455
					187.328	87.0721			193.62	190.977			228.162	254.244
					187.622	87.0443			193.926	190.853			228.524	254.031
					187.917	87.016			194.232	190.726			228.885	253.815
					188.211	86.9872			194.537	190.598			229.247	253.595
					188.506	86.9578			194.843	190.468			229.608	253.372
					188.8	86.9279			195.149	190.336			229.97	253.146
					189.095	86.8975			195.455	190.202			230.332	252.918
					189.389	86.8665			195.761	190.065			230.693	252.686
					189.684	86.835			196.067	189.928			231.055	252.451
					189.978	86.803			196.373	189.788			231.416	252.212
					190.273	86.7704			196.679	189.646			231.778	251.971
					190.567	86.7373			196.984	189.502			232.14	251.727
					190.862	86.7036			197.29	189.357			232.501	251.48
					191.157	86.6695			197.596	189.209			232.863	251.229
					191.451	86.6347			197.902	189.06			233.224	250.976
					191.746	86.5995			198.208	188.909			233.586	250.719
					192.04	86.5637			198.514	188.756			233.948	250.46
					192.335	86.5274			198.82	188.601			234.309	250.198
					192.629	86.4905			199.126	188.444			234.671	249.932
					192.924	86.4531			199.431	188.285			235.032	249.664
					193.218	86.4152			199.737	188.125			235.394	249.392
					193.513	86.3767			200.043	187.962			235.755	249.118
					193.807	86.3377			200.349	187.798			236.117	248.84
					194.102	86.2982			200.655	187.632			236.479	248.56
					194.396	86.2581			200.961	187.464			236.84	248.277
					194.691	86.2175			201.215	187.322			237.202	247.99
					194.986	86.1764			201.267	187.294			237.563	247.701
					195.28	86.1347			201.573	187.122			237.925	247.409
					195.575	86.0925			201.878	186.948			238.287	247.114
					195.869	86.0498			202.184	186.773			238.648	246.816
					196.164	86.0065			202.49	186.595			239.01	246.515
					196.458	85.9627			202.796	186.416			239.371	246.211
					196.753	85.9183			203.102	186.235			239.733	245.905
					197.047	85.8735			203.408	186.053			240.095	245.595
					197.342	85.8281			203.714	185.868			240.456	245.283
					197.636	85.7821			204.02	185.681			240.818	244.968
					197.931	85.7356			204.325	185.493			241.179	244.649
					198.226	85.6886			204.631	185.303			241.541	244.329
					198.52	85.6411			204.937	185.111			241.902	244.005
					198.815	85.593			205.243	184.918			242.264	243.678
					199.109	85.5444			205.549	184.722			242.626	243.349
					199.404	85.4952			205.855	184.525			242.987	243.017
					199.698	85.4455			206.161	184.326			243.349	242.682
					199.993	85.3953			206.467	184.125			243.71	242.344
					200.287	85.3446			206.772	183.922			244.072	242.003
					200.582	85.2933			207.078	183.718			244.434	241.66
					200.876	85.2415			207.384	183.511			244.795	241.314
					201.171	85.1892			207.69	183.303			245.157	240.965
					201.465	85.1363			207.996	183.094			245.518	240.614
					201.76	85.0829			208.302	182.882			245.88	240.26
					202.055	85.0289			208.608	182.669			246.242	239.903
					202.349	84.9745			208.914	182.454			246.603	239.543
					202.644	84.9194			209.219	182.237			246.965	239.181
					202.938	84.8639			209.525	182.019			247.326	238.816
					203.233	84.8078			209.831	181.798			247.688	238.448
					203.527	84.7512			210.137	181.576			248.049	238.078
					203.822	84.6941			210.443	181.352			248.411	237.705
					204.116	84.6364			210.749	181.127			248.773	237.329
					204.411	84.5782			211.055	180.9			249.134	236.951
					204.705	84.5195			211.361	180.671			249.496	236.57
					205	84.4602			211.666	180.44			249.857	236.187
					205.294	84.4004			211.972	180.208			250.219	235.801
					205.589	84.3401			212.278	179.974			250.581	235.413
					205.884	84.2792			212.584	179.738			250.942	235.022
					206.178	84.2178			212.89	179.501			251.304	234.628
					206.473	84.1559			213.196	179.261			251.665	234.232
					206.767	84.0935			213.502	179.021			252.027	233.833
					207.062	84.0305			213.808	178.778			252.389	233.432
					207.356	83.967			214.113	178.534			252.75	233.028
					207.651	83.9029			214.419	178.288			253.112	232.622
					207.945	83.8384			214.725	178.041			253.473	232.213
					208.24	83.7733			215.031	177.791			253.835	231.802
					208.534	83.7076			215.337	177.541			254.196	231.388
					208.829	83.6415			215.643	177.288			254.558	230.972
					209.124	83.5748			215.949	177.034			254.92	230.554
					209.418	83.5075			216.255	176.778			255.281	230.133
					209.713	83.4398			216.561	176.521			255.643	229.709
					210.007	83.3715			216.866	176.262			256.004	229.284
					210.302	83.3027			217.172	176.001			256.366	228.855
					210.596	83.2333			217.478	175.739			256.728	228.425
					210.891	83.1634			217.784	175.475			257.089	227.992
					211.185	83.093			218.09	175.209			257.451	227.557
					211.48	83.0221			218.396	174.942			257.812	227.119
					211.774	82.9506			218.702	174.674			258.174	226.679
					212.069	82.8786			219.008	174.403			258.536	226.237
					212.363	82.8061			219.313	174.131			258.897	225.793
					212.658	82.7331			219.619	173.858			259.259	225.346
					212.953	82.6595			219.925	173.583			259.62	224.897
					213.247	82.5854			220.231	173.306			259.982	224.446
					213.542	82.5108			220.537	173.028			260.343	223.992
					213.836	82.4356			220.843	172.748			260.705	223.537
					214.131	82.3599			221.149	172.467			261.067	223.079
					214.425	82.2837			221.455	172.184			261.428	222.618
					214.72	82.2069			221.76	171.9			261.79	222.156
					215.014	82.1296			222.066	171.614			262.151	221.692
					215.309	82.0518			222.372	171.327			262.513	221.225
					215.603	81.9735			222.678	171.038			262.875	220.756
					215.898	81.8946			222.984	170.747			263.236	220.285
					216.192	81.8153			223.29	170.455			263.598	219.812
					216.487	81.7353			223.596	170.162			263.959	219.337
					216.782	81.6549			223.902	169.867			264.321	218.859
					217.076	81.5739			224.207	169.57			264.683	218.38
					217.371	81.4924			224.513	169.272			265.044	217.898
					217.665	81.4104			224.819	168.973			265.406	217.415
					217.96	81.3279			225.125	168.672			265.767	216.929
					218.254	81.2448			225.431	168.369			266.129	216.442
					218.549	81.1612			225.737	168.065			266.49	215.952
					218.843	81.0771			226.043	167.76			266.852	215.46
					219.138	80.9924			226.349	167.453			267.214	214.967
					219.432	80.9072			226.654	167.145			267.575	214.471
					219.727	80.8215			226.96	166.835			267.937	213.973
					220.021	80.7353			227.266	166.524			268.298	213.474
					220.316	80.6485			227.572	166.211			268.66	212.973
					220.611	80.5613			227.878	165.897			269.022	212.469
					220.905	80.4734			228.184	165.582			269.383	211.964
					221.2	80.3851			228.49	165.265			269.745	211.457
					221.494	80.2963			228.796	164.947			270.106	210.948
					221.789	80.2069			229.101	164.627			270.468	210.437
					222.083	80.117			229.407	164.306			270.83	209.924
					222.378	80.0266			229.713	163.984			271.191	209.409
					222.672	79.9356			230.019	163.66			271.553	208.893
					222.967	79.8441			230.325	163.335			271.914	208.375
					223.261	79.7521			230.631	163.009			272.276	207.855
					223.398	79.7092			230.937	162.681			272.637	207.333
					223.556	79.6596			231.243	162.351			272.999	206.809
					223.851	79.5665			231.548	162.021			273.361	206.284
					224.145	79.473			231.854	161.689			273.722	205.757
					224.44	79.3789			232.16	161.356			274.084	205.228
					224.734	79.2843			232.466	161.021			274.445	204.698
					225.029	79.1891			232.772	160.685			274.807	204.165
					225.323	79.0934			233.078	160.348			275.169	203.632
					225.618	78.9972			233.384	160.009			275.53	203.096
					225.912	78.9005			233.69	159.67			275.892	202.559
					226.207	78.8033			233.995	159.328			276.253	202.02
					226.501	78.7056			234.301	158.986			276.615	201.48
					226.796	78.6073			234.607	158.642			276.977	200.938
					227.09	78.5085			234.913	158.297			277.338	200.394
					227.385	78.4091			235.219	157.951			277.7	199.849
					227.68	78.3093			235.525	157.604			278.061	199.302
					227.974	78.209			235.831	157.255			278.186	199.113
					228.269	78.1081			236.137	156.905			278.423	198.754
					228.563	78.0067			236.442	156.554			278.784	198.204
					228.858	77.9047			236.748	156.201			279.146	197.652
					229.152	77.8023			237.054	155.847			279.508	197.1
					229.447	77.6993			237.36	155.492			279.869	196.545
					229.741	77.5958			237.666	155.136			280.231	195.989
					230.036	77.4918			237.972	154.779			280.592	195.432
					230.33	77.3873			238.278	154.42			280.954	194.873
					230.625	77.2822			238.584	154.061			281.316	194.313
					230.919	77.1767			238.889	153.7			281.677	193.752
					231.214	77.0706			239.195	153.337			282.039	193.189
					231.509	76.964			239.501	152.974			282.4	192.624
					231.803	76.8568			239.807	152.61			282.762	192.059
					232.098	76.7492			240.113	152.244			283.124	191.491
					232.392	76.641			240.419	151.877			283.485	190.923
					232.687	76.5323			240.725	151.509			283.847	190.353
					232.981	76.4232			241.031	151.14			284.208	189.782
					233.276	76.3134			241.337	150.77			284.57	189.21
					233.57	76.2032			241.642	150.399			284.931	188.636
					233.865	76.0924			241.948	150.026			285.293	188.061
					234.159	75.9812			242.254	149.653			285.655	187.485
					234.454	75.8694			242.56	149.278			286.016	186.908
					234.748	75.7571			242.866	148.902			286.378	186.329
					235.043	75.6442			243.172	148.525			286.739	185.749
					235.338	75.5309			243.478	148.148			287.101	185.168
					235.632	75.417			243.784	147.769			287.463	184.586
					235.927	75.3026			244.089	147.388			287.824	184.002
					236.221	75.1878			244.395	147.007			288.186	183.418
					236.516	75.0724			244.701	146.625			288.547	182.832
					236.81	74.9564			245.007	146.242			288.909	182.246
					237.105	74.84			245.313	145.858			289.271	181.658
					237.399	74.723			245.619	145.472			289.632	181.069
					237.694	74.6055			245.925	145.086			289.994	180.479
					237.988	74.4876			246.231	144.699			290.355	179.888
					238.283	74.3691			246.536	144.31			290.717	179.295
					238.578	74.25			246.842	143.921			291.078	178.702
					238.872	74.1305			247.148	143.53			291.44	178.108
					239.167	74.0105			247.454	143.139			291.802	177.513
					239.461	73.8899			247.76	142.747			292.163	176.917
					239.756	73.7688			248.066	142.353			292.525	176.319
					240.05	73.6472			248.372	141.959			292.886	175.721
					240.345	73.5251			248.678	141.564			293.248	175.122
					240.639	73.4025			248.983	141.168			293.61	174.522
					240.934	73.2794			249.289	140.77			293.971	173.921
					241.228	73.1557			249.595	140.372			294.333	173.32
					241.523	73.0316			249.901	139.973			294.694	172.717
					241.817	72.9069			250.207	139.573			295.056	172.114
					242.112	72.7817			250.513	139.173			295.418	171.509
					242.407	72.656			250.819	138.771			295.779	170.904
					242.701	72.5298			251.125	138.368			296.141	170.298
					242.996	72.4031			251.43	137.964			296.502	169.691
					243.29	72.2759			251.736	137.56			296.864	169.083
					243.585	72.1481			252.042	137.155			297.225	168.475
					243.879	72.0199			252.348	136.748			297.587	167.866
					244.174	71.8911			252.654	136.341			297.949	167.256
					244.468	71.7618			252.96	135.933			298.31	166.645
					244.763	71.6321			253.266	135.525			298.672	166.034
					245.057	71.5018			253.572	135.115			299.033	165.422
					245.352	71.371			253.877	134.704			299.395	164.809
					245.646	71.2396			254.183	134.293			299.757	164.196
					245.941	71.1078			254.489	133.881			300.118	163.581
					246.236	70.9755			254.795	133.468			300.48	162.967
					246.53	70.8427			255.101	133.054			300.841	162.351
					246.825	70.7093			255.407	132.64			301.203	161.735
					247.119	70.5754			255.713	132.224			301.565	161.119
					247.414	70.4411			256.019	131.808			301.926	160.501
					247.708	70.3062			256.324	131.391			302.288	159.884
					248.003	70.1708			256.63	130.973			302.649	159.265
					248.297	70.0349			256.936	130.555			303.011	158.647
					248.592	69.8985			257.242	130.136			303.372	158.027
					248.886	69.7616			257.548	129.716			303.734	157.407
					249.181	69.6242			257.854	129.295			304.096	156.787
					249.476	69.4862			258.16	128.874			304.457	156.166
					249.77	69.3478			258.466	128.451			304.819	155.544
					250.065	69.2089			258.771	128.029			305.18	154.923
					250.359	69.0694			259.077	127.605			305.542	154.3
					250.654	68.9295			259.383	127.181			305.904	153.678
					250.948	68.789			259.689	126.756			306.265	153.054
					251.243	68.648			259.995	126.33			306.627	152.431
					251.537	68.5066			260.301	125.904			306.988	151.807
					251.832	68.3646			260.607	125.477			307.35	151.183
					252.126	68.2221			260.913	125.049			307.712	150.558
					252.421	68.0791			261.218	124.62			308.073	149.933
					252.715	67.9357			261.524	124.191			308.435	149.308
					253.01	67.7917			261.83	123.762			308.796	148.682
					253.305	67.6472			262.136	123.331			309.158	148.056
					253.599	67.5022			262.442	122.9			309.519	147.43
					253.894	67.3567			262.748	122.469			309.881	146.803
					254.188	67.2107			263.054	122.037			310.243	146.176
					254.483	67.0641			263.36	121.604			310.604	145.549
					254.777	66.9171			263.665	121.17			310.966	144.922
					255.072	66.7696			263.971	120.736			311.327	144.295
					255.366	66.6216			264.277	120.302			311.689	143.667
					255.661	66.4731			264.583	119.867			312.051	143.039
					255.955	66.324			264.889	119.431			312.412	142.411
					256.25	66.1745			265.195	118.995			312.774	141.783
					256.544	66.0245			265.228	118.947			313.135	141.154
					256.839	65.874			265.501	118.558			313.497	140.526
					257.134	65.7229			265.807	118.12			313.858	139.897
					257.428	65.5714			266.112	117.682			314.22	139.268
					257.723	65.4194			266.418	117.244			314.582	138.639
					258.017	65.2669			266.724	116.805			314.943	138.01
					258.312	65.1138			267.03	116.365			315.305	137.381
					258.606	64.9603			267.336	115.925			315.666	136.752
					258.901	64.8063			267.642	115.485			316.028	136.123
					259.195	64.6517			267.948	115.044			318.198	132.348
					259.49	64.4967			268.254	114.602			318.559	131.719
					259.784	64.3412			268.56	114.16			318.921	131.09
					260.079	64.1851			268.865	113.717			319.282	130.461
					260.373	64.0286			269.171	113.274			319.644	129.832
					260.668	63.8716			269.477	112.831			320.005	129.203
					260.963	63.7141			269.783	112.387			320.367	128.574
					261.257	63.5561			270.089	111.943			320.729	127.946
					261.552	63.3976			270.395	111.498			321.09	127.317
					261.846	63.2385			270.701	111.053			321.452	126.689
					262.141	63.079			271.007	110.607			321.813	126.061
					262.435	62.919			271.312	110.161			322.175	125.433
					262.73	62.7585			271.618	109.715			322.537	124.805
					263.024	62.5975			271.924	109.268			322.898	124.177
					263.319	62.4361			272.23	108.82			323.26	123.55
					263.613	62.2741			272.536	108.373			323.621	122.923
					263.908	62.1116			272.842	107.925			323.983	122.296
					264.203	61.9486			273.148	107.476			324.345	121.669
					264.497	61.7851			273.454	107.027			324.706	121.043
					264.792	61.6212			273.759	106.578			325.068	120.417
					265.086	61.4567			274.065	106.129			325.429	119.791
					265.381	61.2918			274.371	105.679			325.791	119.165
					265.675	61.1263			274.677	105.229			326.152	118.54
					265.97	60.9604			274.983	104.778			326.514	117.915
					266.264	60.7939			275.289	104.327			326.876	117.29
					266.559	60.627			275.595	103.876			327.237	116.666
					266.853	60.4596			275.901	103.425			327.599	116.042
					267.148	60.2917			276.206	102.973			327.96	115.419
					267.442	60.1233			276.512	102.521			328.322	114.796
					267.737	59.9544			276.818	102.068			328.684	114.173
					268.032	59.785			277.124	101.616			329.045	113.55
					268.326	59.6151			277.43	101.163			329.407	112.928
					268.621	59.4448			277.736	100.71			329.768	112.307
					268.915	59.2739			278.042	100.256			330.13	111.686
					269.21	59.1026			278.348	99.8024			330.492	111.065
					269.504	58.9307			278.653	99.3484			330.853	110.445
					269.799	58.7584			278.959	98.8942			331.215	109.825
					270.093	58.5856			279.265	98.4398			331.576	109.206
					270.388	58.4123			279.571	97.9851			331.938	108.587
					270.682	58.2385			279.877	97.5302			332.3	107.969
					270.977	58.0642			280.183	97.0751			332.661	107.351
					271.271	57.8894			280.489	96.6198			333.023	106.734
					271.566	57.7142			280.795	96.1643			333.384	106.117
					271.861	57.5384			281.1	95.7086			333.746	105.501
					272.155	57.3622			281.406	95.2527			334.107	104.885
					272.45	57.1855			281.712	94.7967			334.469	104.27
					272.744	57.0083			282.018	94.3404			334.831	103.656
					273.039	56.8306			282.324	93.884			335.192	103.042
					273.333	56.6524			282.63	93.4275			335.554	102.429
					273.628	56.4737			282.936	92.9708			335.915	101.816
					273.922	56.2946			283.242	92.5139			336.277	101.204
					274.217	56.1149			283.547	92.057			336.639	100.592
					274.511	55.9348			283.853	91.5999			337	99.9816
					274.806	55.7542			284.159	91.1426			337.362	99.3715
					275.1	55.5731			284.465	90.6853			337.723	98.762
					275.395	55.3915			284.771	90.2278			338.085	98.1532
					275.69	55.2095			285.077	89.7702			338.447	97.5451
					275.984	55.0269			285.383	89.3126			338.808	96.9376
					276.279	54.8439			285.689	88.8548			339.17	96.3309
					276.573	54.6604			285.994	88.397			339.531	95.7249
					276.868	54.4764			286.3	87.9391			339.893	95.1196
					277.162	54.2919			286.606	87.4811			340.254	94.515
					277.457	54.107			286.912	87.0231			340.616	93.9112
					277.751	53.9215			287.218	86.565			340.978	93.3081
					278.046	53.7356			287.524	86.1068			341.339	92.7057
					278.34	53.5492			287.83	85.6487			341.701	92.1042
					278.635	53.3623			288.136	85.1904			342.062	91.5034
					278.93	53.175			288.441	84.7322			342.424	90.9034
					279.224	52.9871			288.747	84.2739			342.786	90.3042
					279.519	52.7988			290.277	81.9824			343.147	89.7058
					279.813	52.61			290.583	81.5241			343.509	89.1082
					280.108	52.4207			290.888	81.0659			343.87	88.5115
					280.402	52.2309			291.194	80.6077			344.232	87.9156
					280.697	52.0407			291.5	80.1495			344.594	87.3205
					280.991	51.85			291.806	79.6913			344.955	86.7263
					281.286	51.6588			292.112	79.2332			345.317	86.1329
					281.58	51.4671			292.418	78.7752			345.678	85.5404
					281.875	51.275			292.724	78.3172			346.04	84.9488
					282.169	51.0823			293.03	77.8593			346.401	84.358
					282.464	50.8892			293.335	77.4014			346.763	83.7682
					282.759	50.6956			293.641	76.9437			347.125	83.1793
					283.053	50.5016			293.947	76.486			347.486	82.5912
					283.348	50.307			294.253	76.0284			347.848	82.0041
					283.642	50.112			294.559	75.5709			348.209	81.418
					283.937	49.9166			294.865	75.1135			348.571	80.8327
					284.231	49.7206			295.171	74.6562			348.933	80.2484
					284.526	49.5241			295.477	74.1991			349.294	79.6651
					284.82	49.3272			295.783	73.742			349.656	79.0827
					285.115	49.1299			296.088	73.2851			350.017	78.5013
					285.409	48.932			296.394	72.8284			350.379	77.9209
					285.704	48.7337			296.7	72.3717			350.74	77.3414
					285.998	48.5349			297.006	71.9152			351.102	76.763
					286.293	48.3356			297.312	71.4589			351.464	76.1856
					286.588	48.1358			297.618	71.0027			351.825	75.6091
					286.882	47.9356			297.924	70.5467			352.187	75.0337
					287.177	47.7349			298.23	70.0909			352.548	74.4593
					287.471	47.5337			298.535	69.6352			352.91	73.8859
					287.766	47.3321			298.841	69.1798			353.272	73.3136
					288.06	47.13			299.147	68.7245			353.633	72.7423
					288.355	46.9274			299.453	68.2694			353.995	72.1721
					288.649	46.7244			299.759	67.8145			354.356	71.603
					288.944	46.5209			300.065	67.3598			354.718	71.0349
					289.238	46.3169			300.371	66.9054			355.08	70.4678
					289.533	46.1124			300.677	66.4511			355.441	69.9019
					289.827	45.9075			300.982	65.9971			355.803	69.3371
					290.122	45.7021			301.288	65.5433			356.164	68.7733
					290.417	45.4962			301.594	65.0897			356.526	68.2107
					290.711	45.2899			301.9	64.6364			356.887	67.6492
					291.006	45.0831			302.206	64.1833			357.249	67.0888
					291.3	44.8758			302.512	63.7305			357.611	66.5295
					291.595	44.6681			302.818	63.2779			357.972	65.9713
					291.889	44.4599			303.124	62.8257			358.334	65.4143
					292.184	44.2512			303.429	62.3736			358.695	64.8585
					292.478	44.0421			303.735	61.9219			359.057	64.3037
					292.773	43.8325			304.041	61.4704			359.419	63.7502
					293.067	43.6225			304.347	61.0192			359.78	63.1978
					293.362	43.4119			304.653	60.5683			360.142	62.6466
					293.657	43.2009			304.959	60.1177			360.503	62.0965
					293.951	42.9895			305.265	59.6674			360.865	61.5476
					294.246	42.7776			305.571	59.2174			361.227	61

## Sheet: Figure SI 2
Figure SI 2
Wavenumber (cm-1)	Transmittance (%)
4000	100.515
3999	100.537
3998	100.55
3997	100.55
3996	100.541
3995	100.533
3994	100.531
3993	100.536
3992	100.543
3991	100.543
3990	100.535
3989	100.523
3988	100.518
3987	100.524
3986	100.539
3985	100.556
3984	100.566
3983	100.565
3982	100.555
3981	100.542
3980	100.531
3979	100.526
3978	100.523
3977	100.522
3976	100.523
3975	100.525
3974	100.525
3973	100.521
3972	100.517
3971	100.523
3970	100.542
3969	100.567
3968	100.581
3967	100.576
3966	100.552
3965	100.527
3964	100.516
3963	100.525
3962	100.547
3961	100.567
3960	100.574
3959	100.566
3958	100.549
3957	100.532
3956	100.52
3955	100.514
3954	100.512
3953	100.509
3952	100.504
3951	100.499
3950	100.499
3949	100.507
3948	100.525
3947	100.548
3946	100.569
3945	100.583
3944	100.59
3943	100.588
3942	100.581
3941	100.571
3940	100.565
3939	100.564
3938	100.569
3937	100.576
3936	100.581
3935	100.581
3934	100.58
3933	100.579
3932	100.577
3931	100.571
3930	100.56
3929	100.547
3928	100.536
3927	100.529
3926	100.529
3925	100.536
3924	100.547
3923	100.557
3922	100.562
3921	100.565
3920	100.57
3919	100.583
3918	100.601
3917	100.613
3916	100.611
3915	100.598
3914	100.587
3913	100.589
3912	100.606
3911	100.627
3910	100.639
3909	100.633
3908	100.613
3907	100.588
3906	100.567
3905	100.559
3904	100.563
3903	100.574
3902	100.586
3901	100.596
3900	100.61
3899	100.626
3898	100.638
3897	100.638
3896	100.629
3895	100.617
3894	100.612
3893	100.618
3892	100.629
3891	100.632
3890	100.619
3889	100.598
3888	100.577
3887	100.561
3886	100.549
3885	100.537
3884	100.526
3883	100.522
3882	100.532
3881	100.556
3880	100.584
3879	100.6
3878	100.6
3877	100.588
3876	100.572
3875	100.562
3874	100.559
3873	100.56
3872	100.558
3871	100.548
3870	100.529
3869	100.502
3868	100.474
3867	100.458
3866	100.463
3865	100.494
3864	100.54
3863	100.578
3862	100.596
3861	100.602
3860	100.605
3859	100.609
3858	100.602
3857	100.577
3856	100.532
3855	100.49
3854	100.486
3853	100.531
3852	100.59
3851	100.626
3850	100.635
3849	100.627
3848	100.612
3847	100.593
3846	100.572
3845	100.55
3844	100.53
3843	100.513
3842	100.502
3841	100.499
3840	100.508
3839	100.531
3838	100.564
3837	100.596
3836	100.615
3835	100.614
3834	100.598
3833	100.577
3832	100.562
3831	100.558
3830	100.565
3829	100.577
3828	100.59
3827	100.597
3826	100.592
3825	100.575
3824	100.551
3823	100.535
3822	100.534
3821	100.545
3820	100.555
3819	100.56
3818	100.564
3817	100.573
3816	100.581
3815	100.577
3814	100.563
3813	100.551
3812	100.551
3811	100.562
3810	100.578
3809	100.595
3808	100.607
3807	100.604
3806	100.581
3805	100.544
3804	100.513
3803	100.506
3802	100.526
3801	100.556
3800	100.569
3799	100.561
3798	100.544
3797	100.531
3796	100.53
3795	100.54
3794	100.555
3793	100.568
3792	100.573
3791	100.569
3790	100.562
3789	100.556
3788	100.558
3787	100.568
3786	100.584
3785	100.599
3784	100.603
3783	100.594
3782	100.575
3781	100.554
3780	100.537
3779	100.527
3778	100.519
3777	100.506
3776	100.49
3775	100.473
3774	100.463
3773	100.462
3772	100.472
3771	100.488
3770	100.506
3769	100.517
3768	100.518
3767	100.512
3766	100.509
3765	100.513
3764	100.52
3763	100.518
3762	100.502
3761	100.477
3760	100.459
3759	100.459
3758	100.477
3757	100.5
3756	100.512
3755	100.511
3754	100.499
3753	100.487
3752	100.483
3751	100.489
3750	100.493
3749	100.486
3748	100.466
3747	100.443
3746	100.427
3745	100.434
3744	100.461
3743	100.491
3742	100.506
3741	100.5
3740	100.477
3739	100.445
3738	100.42
3737	100.42
3736	100.448
3735	100.487
3734	100.515
3733	100.526
3732	100.527
3731	100.523
3730	100.513
3729	100.499
3728	100.488
3727	100.489
3726	100.506
3725	100.535
3724	100.566
3723	100.592
3722	100.604
3721	100.601
3720	100.59
3719	100.576
3718	100.559
3717	100.532
3716	100.492
3715	100.448
3714	100.412
3713	100.401
3712	100.417
3711	100.45
3710	100.484
3709	100.51
3708	100.523
3707	100.526
3706	100.521
3705	100.509
3704	100.49
3703	100.466
3702	100.447
3701	100.447
3700	100.469
3699	100.5
3698	100.521
3697	100.52
3696	100.5
3695	100.479
3694	100.471
3693	100.478
3692	100.489
3691	100.492
3690	100.483
3689	100.468
3688	100.46
3687	100.46
3686	100.466
3685	100.474
3684	100.483
3683	100.487
3682	100.479
3681	100.457
3680	100.425
3679	100.397
3678	100.383
3677	100.389
3676	100.409
3675	100.42
3674	100.406
3673	100.373
3672	100.332
3671	100.294
3670	100.27
3669	100.266
3668	100.282
3667	100.312
3666	100.345
3665	100.372
3664	100.386
3663	100.383
3662	100.367
3661	100.344
3660	100.325
3659	100.315
3658	100.315
3657	100.318
3656	100.311
3655	100.291
3654	100.263
3653	100.235
3652	100.208
3651	100.177
3650	100.14
3649	100.104
3648	100.087
3647	100.097
3646	100.129
3645	100.171
3644	100.21
3643	100.239
3642	100.251
3641	100.247
3640	100.232
3639	100.213
3638	100.197
3637	100.187
3636	100.187
3635	100.195
3634	100.205
3633	100.205
3632	100.186
3631	100.149
3630	100.108
3629	100.089
3628	100.098
3627	100.118
3626	100.132
3625	100.139
3624	100.142
3623	100.137
3622	100.12
3621	100.095
3620	100.076
3619	100.073
3618	100.077
3617	100.068
3616	100.041
3615	100.006
3614	99.9793
3613	99.9655
3612	99.9561
3611	99.9412
3610	99.9216
3609	99.9072
3608	99.9064
3607	99.9176
3606	99.9324
3605	99.9436
3604	99.9481
3603	99.9448
3602	99.9335
3601	99.915
3600	99.8914
3599	99.8646
3598	99.8379
3597	99.8152
3596	99.8009
3595	99.7962
3594	99.7975
3593	99.7987
3592	99.7962
3591	99.7916
3590	99.7909
3589	99.8014
3588	99.8237
3587	99.8442
3586	99.845
3585	99.8221
3584	99.789
3583	99.7636
3582	99.7546
3581	99.7555
3580	99.7515
3579	99.7342
3578	99.7085
3577	99.6864
3576	99.6749
3575	99.6719
3574	99.6704
3573	99.6655
3572	99.6573
3571	99.6512
3570	99.6538
3569	99.6671
3568	99.6828
3567	99.6878
3566	99.6792
3565	99.6684
3564	99.6648
3563	99.665
3562	99.658
3561	99.6374
3560	99.6082
3559	99.5821
3558	99.5672
3557	99.565
3556	99.5728
3555	99.5876
3554	99.6059
3553	99.6222
3552	99.63
3551	99.6256
3550	99.6118
3549	99.5959
3548	99.5842
3547	99.5773
3546	99.5717
3545	99.5661
3544	99.5633
3543	99.5649
3542	99.5659
3541	99.558
3540	99.5381
3539	99.5133
3538	99.4948
3537	99.4884
3536	99.4896
3535	99.489
3534	99.4808
3533	99.4663
3532	99.45
3531	99.4356
3530	99.4248
3529	99.4171
3528	99.4104
3527	99.4025
3526	99.3945
3525	99.3902
3524	99.3914
3523	99.3944
3522	99.3934
3521	99.3874
3520	99.3802
3519	99.3742
3518	99.3682
3517	99.3615
3516	99.3584
3515	99.3635
3514	99.3755
3513	99.3885
3512	99.3985
3511	99.4059
3510	99.4095
3509	99.4054
3508	99.3925
3507	99.3778
3506	99.3699
3505	99.3716
3504	99.3789
3503	99.3881
3502	99.3988
3501	99.4094
3500	99.4147
3499	99.4087
3498	99.3912
3497	99.3687
3496	99.3498
3495	99.34
3494	99.3398
3493	99.3459
3492	99.3538
3491	99.3609
3490	99.3683
3489	99.3787
3488	99.393
3487	99.4069
3486	99.4134
3485	99.4079
3484	99.3925
3483	99.374
3482	99.3591
3481	99.3511
3480	99.3496
3479	99.3527
3478	99.3582
3477	99.3647
3476	99.3721
3475	99.3799
3474	99.3851
3473	99.3842
3472	99.3779
3471	99.3718
3470	99.3688
3469	99.3657
3468	99.358
3467	99.3483
3466	99.3452
3465	99.3526
3464	99.3665
3463	99.3824
3462	99.4009
3461	99.4244
3460	99.4508
3459	99.4755
3458	99.4958
3457	99.5114
3456	99.5204
3455	99.5215
3454	99.5186
3453	99.5181
3452	99.5217
3451	99.5245
3450	99.5203
3449	99.5065
3448	99.484
3447	99.4576
3446	99.4373
3445	99.4356
3444	99.4573
3443	99.4935
3442	99.5265
3441	99.542
3440	99.5392
3439	99.5282
3438	99.5189
3437	99.5116
3436	99.4989
3435	99.4768
3434	99.4527
3433	99.4399
3432	99.4457
3431	99.4661
3430	99.4932
3429	99.522
3428	99.5489
3427	99.5681
3426	99.5738
3425	99.567
3424	99.5556
3423	99.5482
3422	99.5495
3421	99.5602
3420	99.5788
3419	99.6016
3418	99.6235
3417	99.6389
3416	99.6425
3415	99.6312
3414	99.6076
3413	99.5824
3412	99.5701
3411	99.5801
3410	99.6104
3409	99.6486
3408	99.6793
3407	99.692
3406	99.6872
3405	99.676
3404	99.6723
3403	99.6816
3402	99.6982
3401	99.7103
3400	99.7098
3399	99.6973
3398	99.6802
3397	99.668
3396	99.667
3395	99.6768
3394	99.6917
3393	99.7056
3392	99.7163
3391	99.7245
3390	99.7298
3389	99.7299
3388	99.7238
3387	99.7149
3386	99.7077
3385	99.7024
3384	99.6954
3383	99.6862
3382	99.6821
3381	99.6923
3380	99.7174
3379	99.7487
3378	99.7759
3377	99.7953
3376	99.8086
3375	99.8189
3374	99.8282
3373	99.8366
3372	99.8401
3371	99.8318
3370	99.8104
3369	99.7857
3368	99.7716
3367	99.7726
3366	99.7821
3365	99.7931
3364	99.8054
3363	99.8208
3362	99.8355
3361	99.8436
3360	99.8458
3359	99.8497
3358	99.8598
3357	99.8724
3356	99.8797
3355	99.8769
3354	99.8637
3353	99.8421
3352	99.8159
3351	99.7931
3350	99.7849
3349	99.8003
3348	99.837
3347	99.8785
3346	99.9037
3345	99.9018
3344	99.8792
3343	99.8514
3342	99.8285
3341	99.8123
3340	99.803
3339	99.8044
3338	99.8193
3337	99.8424
3336	99.8623
3335	99.8711
3334	99.8704
3333	99.8675
3332	99.8699
3331	99.8819
3330	99.903
3329	99.9286
3328	99.9508
3327	99.962
3326	99.9591
3325	99.9452
3324	99.9306
3323	99.9275
3322	99.9403
3321	99.9593
3320	99.9669
3319	99.9545
3318	99.9331
3317	99.9236
3316	99.9368
3315	99.9639
3314	99.9858
3313	99.9893
3312	99.9748
3311	99.9527
3310	99.9362
3309	99.9345
3308	99.9482
3307	99.969
3306	99.9863
3305	99.9945
3304	99.993
3303	99.9833
3302	99.9681
3301	99.9526
3300	99.9429
3299	99.9405
3298	99.9409
3297	99.939
3296	99.9336
3295	99.9268
3294	99.9197
3293	99.913
3292	99.9088
3291	99.9082
3290	99.9091
3289	99.9077
3288	99.9043
3287	99.9037
3286	99.9092
3285	99.9184
3284	99.925
3283	99.9266
3282	99.9274
3281	99.9343
3280	99.9506
3279	99.9723
3278	99.991
3277	100
3276	99.9994
3275	99.9957
3274	99.9959
3273	100.001
3272	100.004
3271	100.001
3270	99.9898
3269	99.9786
3268	99.9737
3267	99.975
3266	99.9767
3265	99.9738
3264	99.967
3263	99.9623
3262	99.9652
3261	99.9764
3260	99.9899
3259	99.9958
3258	99.9868
3257	99.9661
3256	99.9467
3255	99.9423
3254	99.9563
3253	99.9797
3252	99.9992
3251	100.007
3250	100.005
3249	100
3248	100.001
3247	100.009
3246	100.02
3245	100.027
3244	100.029
3243	100.028
3242	100.025
3241	100.019
3240	100.008
3239	99.9906
3238	99.9754
3237	99.9696
3236	99.9723
3235	99.9748
3234	99.9697
3233	99.9599
3232	99.9568
3231	99.9688
3230	99.9923
3229	100.014
3228	100.024
3227	100.023
3226	100.022
3225	100.03
3224	100.046
3223	100.06
3222	100.068
3221	100.071
3220	100.075
3219	100.08
3218	100.077
3217	100.064
3216	100.045
3215	100.03
3214	100.027
3213	100.034
3212	100.042
3211	100.045
3210	100.041
3209	100.032
3208	100.024
3207	100.022
3206	100.021
3205	100.017
3204	100.011
3203	100.007
3202	100.01
3201	100.02
3200	100.036
3199	100.051
3198	100.053
3197	100.033
3196	99.9994
3195	99.9755
3194	99.9771
3193	99.9988
3192	100.021
3191	100.031
3190	100.029
3189	100.025
3188	100.031
3187	100.046
3186	100.068
3185	100.083
3184	100.085
3183	100.075
3182	100.065
3181	100.064
3180	100.071
3179	100.082
3178	100.092
3177	100.103
3176	100.111
3175	100.108
3174	100.089
3173	100.063
3172	100.042
3171	100.032
3170	100.03
3169	100.028
3168	100.022
3167	100.011
3166	99.9961
3165	99.982
3164	99.9768
3163	99.9863
3162	100.005
3161	100.019
3160	100.017
3159	100.002
3158	99.9897
3157	99.9894
3156	100.001
3155	100.019
3154	100.04
3153	100.063
3152	100.09
3151	100.114
3150	100.123
3149	100.107
3148	100.071
3147	100.032
3146	100.004
3145	99.9888
3144	99.9798
3143	99.9721
3142	99.9683
3141	99.9711
3140	99.9775
3139	99.9829
3138	99.9875
3137	99.9956
3136	100.009
3135	100.021
3134	100.025
3133	100.016
3132	100.001
3131	99.9919
3130	99.9947
3129	100.008
3128	100.023
3127	100.036
3126	100.043
3125	100.042
3124	100.029
3123	100.005
3122	99.9712
3121	99.9374
3120	99.91
3119	99.8889
3118	99.8682
3117	99.8416
3116	99.8069
3115	99.7645
3114	99.7133
3113	99.6515
3112	99.5813
3111	99.5096
3110	99.4412
3109	99.3731
3108	99.299
3107	99.2175
3106	99.1352
3105	99.0618
3104	99.0056
3103	98.9741
3102	98.9723
3101	98.9975
3100	99.0371
3099	99.075
3098	99.0992
3097	99.1045
3096	99.0886
3095	99.0498
3094	98.9866
3093	98.8956
3092	98.77
3091	98.6017
3090	98.3864
3089	98.1286
3088	97.8404
3087	97.5407
3086	97.2542
3085	97.0092
3084	96.832
3083	96.7382
3082	96.7312
3081	96.8071
3080	96.9552
3079	97.1514
3078	97.3563
3077	97.5291
3076	97.6484
3075	97.7166
3074	97.7442
3073	97.7348
3072	97.6887
3071	97.6092
3070	97.4959
3069	97.3352
3068	97.109
3067	96.8182
3066	96.4908
3065	96.1638
3064	95.8628
3063	95.6008
3062	95.3919
3061	95.2551
3060	95.2086
3059	95.2605
3058	95.4056
3057	95.6261
3056	95.8952
3055	96.1854
3054	96.4766
3053	96.7563
3052	97.0156
3051	97.2465
3050	97.4408
3049	97.5911
3048	97.6934
3047	97.7514
3046	97.7756
3045	97.7737
3044	97.7424
3043	97.6703
3042	97.5508
3041	97.3881
3040	97.1916
3039	96.9646
3038	96.6984
3037	96.3766
3036	95.9841
3035	95.514
3034	94.9651
3033	94.3388
3032	93.6423
3031	92.8988
3030	92.15
3029	91.4483
3028	90.8485
3027	90.4085
3026	90.1873
3025	90.2308
3024	90.5537
3023	91.1326
3022	91.9109
3021	92.8081
3020	93.7337
3019	94.6084
3018	95.3815
3017	96.0344
3016	96.5703
3015	97.0024
3014	97.3462
3013	97.6122
3012	97.8023
3011	97.9174
3010	97.9676
3009	97.971
3008	97.9407
3007	97.8776
3006	97.7795
3005	97.6553
3004	97.5279
3003	97.4242
3002	97.3671
3001	97.3729
3000	97.449
2999	97.5878
2998	97.7644
2997	97.9454
2996	98.1024
2995	98.222
2994	98.3049
2993	98.3575
2992	98.3861
2991	98.3958
2990	98.3922
2989	98.3796
2988	98.358
2987	98.3247
2986	98.2782
2985	98.2193
2984	98.1491
2983	98.0693
2982	97.9825
2981	97.8926
2980	97.8017
2979	97.7099
2978	97.6178
2977	97.5272
2976	97.4382
2975	97.349
2974	97.2585
2973	97.1691
2972	97.0847
2971	97.007
2970	96.9337
2969	96.859
2968	96.7765
2967	96.6849
2966	96.5908
2965	96.5043
2964	96.4294
2963	96.3608
2962	96.288
2961	96.2001
2960	96.0879
2959	95.9471
2958	95.7823
2957	95.6044
2956	95.4201
2955	95.227
2954	95.0195
2953	94.7982
2952	94.567
2951	94.3272
2950	94.0764
2949	93.814
2948	93.5412
2947	93.2564
2946	92.9546
2945	92.6325
2944	92.2924
2943	91.9378
2942	91.5685
2941	91.1813
2940	90.7748
2939	90.351
2938	89.9127
2937	89.4605
2936	88.995
2935	88.5221
2934	88.0524
2933	87.5946
2932	87.1511
2931	86.723
2930	86.318
2929	85.9472
2928	85.6159
2927	85.3224
2926	85.0666
2925	84.8546
2924	84.6929
2923	84.5815
2922	84.5177
2921	84.5001
2920	84.5281
2919	84.5994
2918	84.7108
2917	84.8577
2916	85.0309
2915	85.2156
2914	85.3993
2913	85.5804
2912	85.7671
2911	85.9698
2910	86.1949
2909	86.4416
2908	86.7015
2907	86.9635
2906	87.2206
2905	87.4736
2904	87.7263
2903	87.9792
2902	88.2302
2901	88.4774
2900	88.7193
2899	88.9518
2898	89.1696
2897	89.3679
2896	89.5441
2895	89.6961
2894	89.8242
2893	89.9311
2892	90.0196
2891	90.0898
2890	90.143
2889	90.1858
2888	90.2266
2887	90.2685
2886	90.3082
2885	90.3444
2884	90.381
2883	90.4222
2882	90.4668
2881	90.5089
2880	90.5419
2879	90.5606
2878	90.5648
2877	90.5614
2876	90.5612
2875	90.5715
2874	90.5912
2873	90.616
2872	90.6435
2871	90.6714
2870	90.6951
2869	90.7104
2868	90.7183
2867	90.7244
2866	90.7322
2865	90.7399
2864	90.7449
2863	90.7466
2862	90.7455
2861	90.7417
2860	90.7356
2859	90.7286
2858	90.7221
2857	90.7151
2856	90.7063
2855	90.6991
2854	90.7028
2853	90.7284
2852	90.7822
2851	90.866
2850	90.9826
2849	91.1394
2848	91.3454
2847	91.6044
2846	91.9118
2845	92.2594
2844	92.6409
2843	93.0529
2842	93.4917
2841	93.9496
2840	94.413
2839	94.8628
2838	95.279
2837	95.647
2836	95.9632
2835	96.2317
2834	96.4577
2833	96.6459
2832	96.8033
2831	96.9407
2830	97.0671
2829	97.1853
2828	97.2935
2827	97.3894
2826	97.4719
2825	97.541
2824	97.5985
2823	97.6497
2822	97.7
2821	97.7512
2820	97.8008
2819	97.8461
2818	97.888
2817	97.9296
2816	97.9718
2815	98.0116
2814	98.0456
2813	98.0754
2812	98.1073
2811	98.1464
2810	98.1911
2809	98.2345
2808	98.2727
2807	98.3078
2806	98.3438
2805	98.3809
2804	98.4169
2803	98.4511
2802	98.4854
2801	98.5193
2800	98.5502
2799	98.5769
2798	98.6022
2797	98.6285
2796	98.6541
2795	98.6764
2794	98.6965
2793	98.7192
2792	98.7471
2791	98.7782
2790	98.8088
2789	98.8353
2788	98.8547
2787	98.865
2786	98.8693
2785	98.8758
2784	98.891
2783	98.9132
2782	98.9365
2781	98.9587
2780	98.9833
2779	99.0123
2778	99.041
2777	99.0615
2776	99.0714
2775	99.0755
2774	99.0814
2773	99.0935
2772	99.112
2771	99.1349
2770	99.161
2769	99.1884
2768	99.2131
2767	99.2289
2766	99.2329
2765	99.2302
2764	99.2309
2763	99.2411
2762	99.2582
2761	99.2752
2760	99.2881
2759	99.2979
2758	99.3067
2757	99.3142
2756	99.3195
2755	99.3235
2754	99.3291
2753	99.3374
2752	99.3457
2751	99.3492
2750	99.3463
2749	99.3414
2748	99.3406
2747	99.3449
2746	99.3508
2745	99.3559
2744	99.3631
2743	99.3755
2742	99.3906
2741	99.4018
2740	99.4048
2739	99.4005
2738	99.3932
2737	99.3877
2736	99.3879
2735	99.3941
2734	99.4021
2733	99.4057
2732	99.402
2731	99.3939
2730	99.3869
2729	99.3861
2728	99.3942
2727	99.4099
2726	99.4275
2725	99.4392
2724	99.4412
2723	99.4359
2722	99.4287
2721	99.4228
2720	99.4199
2719	99.422
2718	99.4305
2717	99.4451
2716	99.4633
2715	99.4822
2714	99.4992
2713	99.5125
2712	99.5226
2711	99.5319
2710	99.5418
2709	99.5501
2708	99.5542
2707	99.5565
2706	99.562
2705	99.5725
2704	99.5834
2703	99.5903
2702	99.5948
2701	99.6018
2700	99.6121
2699	99.6218
2698	99.627
2697	99.6286
2696	99.6282
2695	99.6253
2694	99.6195
2693	99.6145
2692	99.6169
2691	99.6292
2690	99.6466
2689	99.6616
2688	99.671
2687	99.677
2686	99.6835
2685	99.6915
2684	99.6988
2683	99.7034
2682	99.7067
2681	99.7142
2680	99.7302
2679	99.753
2678	99.7746
2677	99.7866
2676	99.7873
2675	99.7826
2674	99.7804
2673	99.7852
2672	99.7956
2671	99.807
2670	99.815
2669	99.8183
2668	99.8178
2667	99.814
2666	99.8069
2665	99.7973
2664	99.7865
2663	99.7755
2662	99.7644
2661	99.7545
2660	99.7481
2659	99.7463
2658	99.7475
2657	99.7498
2656	99.7517
2655	99.7511
2654	99.744
2653	99.7305
2652	99.7179
2651	99.7169
2650	99.7312
2649	99.7533
2648	99.7714
2647	99.7778
2646	99.7728
2645	99.762
2644	99.7525
2643	99.7493
2642	99.752
2641	99.7539
2640	99.7475
2639	99.7316
2638	99.7143
2637	99.7057
2636	99.7086
2635	99.7154
2634	99.7162
2633	99.7094
2632	99.7022
2631	99.7021
2630	99.709
2629	99.7171
2628	99.721
2627	99.7197
2626	99.7152
2625	99.7107
2624	99.7107
2623	99.7193
2622	99.7372
2621	99.7604
2620	99.7818
2619	99.7945
2618	99.7944
2617	99.7819
2616	99.762
2615	99.7408
2614	99.7239
2613	99.7152
2612	99.7173
2611	99.7294
2610	99.7456
2609	99.7589
2608	99.7651
2607	99.7645
2606	99.7589
2605	99.7508
2604	99.7434
2603	99.7388
2602	99.7352
2601	99.7297
2600	99.7247
2599	99.7283
2598	99.7457
2597	99.7717
2596	99.7934
2595	99.8011
2594	99.7956
2593	99.7854
2592	99.7775
2591	99.7732
2590	99.7706
2589	99.7696
2588	99.7706
2587	99.7706
2586	99.7643
2585	99.7515
2584	99.7397
2583	99.7376
2582	99.7472
2581	99.7647
2580	99.7852
2579	99.8041
2578	99.8181
2577	99.8282
2576	99.8412
2575	99.8619
2574	99.8858
2573	99.904
2572	99.9134
2571	99.9179
2570	99.9181
2569	99.9091
2568	99.8886
2567	99.8632
2566	99.8433
2565	99.8348
2564	99.8372
2563	99.8469
2562	99.8585
2561	99.8677
2560	99.8734
2559	99.8767
2558	99.8755
2557	99.8665
2556	99.8529
2555	99.8449
2554	99.8486
2553	99.8582
2552	99.8648
2551	99.8666
2550	99.8677
2549	99.8687
2548	99.8675
2547	99.8649
2546	99.8639
2545	99.8637
2544	99.8605
2543	99.8565
2542	99.8606
2541	99.8768
2540	99.8961
2539	99.9051
2538	99.9012
2537	99.8935
2536	99.8918
2535	99.8964
2534	99.9001
2533	99.8973
2532	99.8885
2531	99.8786
2530	99.872
2529	99.8717
2528	99.8784
2527	99.8887
2526	99.8955
2525	99.8927
2524	99.8824
2523	99.8733
2522	99.871
2521	99.8712
2520	99.8658
2519	99.8538
2518	99.8431
2517	99.8413
2516	99.8487
2515	99.8603
2514	99.8726
2513	99.8837
2512	99.8901
2511	99.8868
2510	99.8748
2509	99.8625
2508	99.8576
2507	99.8585
2506	99.8585
2505	99.8572
2504	99.8633
2503	99.8818
2502	99.9067
2501	99.9266
2500	99.9366
2499	99.9378
2498	99.9308
2497	99.9142
2496	99.8908
2495	99.8687
2494	99.8558
2493	99.8553
2492	99.8668
2491	99.8858
2490	99.9033
2489	99.911
2488	99.9094
2487	99.9082
2486	99.9161
2485	99.9329
2484	99.9506
2483	99.9595
2482	99.9546
2481	99.9384
2480	99.9211
2479	99.9135
2478	99.9185
2477	99.9328
2476	99.954
2475	99.9803
2474	100.004
2473	100.013
2472	100.005
2471	99.9891
2470	99.978
2469	99.971
2468	99.9628
2467	99.9562
2466	99.9589
2465	99.9693
2464	99.9756
2463	99.9712
2462	99.962
2461	99.9567
2460	99.9541
2459	99.9477
2458	99.9376
2457	99.933
2456	99.9402
2455	99.9536
2454	99.9594
2453	99.9489
2452	99.9267
2451	99.9077
2450	99.9046
2449	99.9187
2448	99.9401
2447	99.9567
2446	99.9636
2445	99.9651
2444	99.9685
2443	99.9748
2442	99.9784
2441	99.9756
2440	99.9706
2439	99.9702
2438	99.9752
2437	99.9819
2436	99.9909
2435	100.005
2434	100.022
2433	100.03
2432	100.02
2431	100
2430	99.9816
2429	99.9718
2428	99.9725
2427	99.9823
2426	99.9958
2425	100.004
2424	100.003
2423	99.9998
2422	100.005
2421	100.02
2420	100.035
2419	100.042
2418	100.04
2417	100.033
2416	100.024
2415	100.016
2414	100.01
2413	100.006
2412	100.001
2411	100.001
2410	100.012
2409	100.033
2408	100.054
2407	100.066
2406	100.066
2405	100.06
2404	100.049
2403	100.037
2402	100.022
2401	100.007
2400	99.996
2399	99.9972
2398	100.01
2397	100.024
2396	100.03
2395	100.028
2394	100.029
2393	100.035
2392	100.04
2391	100.036
2390	100.029
2389	100.027
2388	100.031
2387	100.035
2386	100.036
2385	100.033
2384	100.031
2383	100.033
2382	100.032
2381	100.022
2380	100.003
2379	99.9834
2378	99.9717
2377	99.9673
2376	99.9615
2375	99.9548
2374	99.964
2373	100.004
2372	100.063
2371	100.107
2370	100.113
2369	100.095
2368	100.095
2367	100.132
2366	100.182
2365	100.189
2364	100.12
2363	100.011
2362	99.9382
2361	99.9393
2360	99.9829
2359	100.015
2358	100.019
2357	100.02
2356	100.035
2355	100.058
2354	100.077
2353	100.082
2352	100.072
2351	100.051
2350	100.027
2349	100
2348	99.9683
2347	99.9315
2346	99.9042
2345	99.9044
2344	99.9262
2343	99.9415
2342	99.9362
2341	99.9212
2340	99.9059
2339	99.8815
2338	99.8384
2337	99.7861
2336	99.7461
2335	99.7322
2334	99.7444
2333	99.7738
2332	99.8074
2331	99.8342
2330	99.8518
2329	99.8608
2328	99.8514
2327	99.8087
2326	99.735
2325	99.6605
2324	99.623
2323	99.6365
2322	99.6843
2321	99.7393
2320	99.7836
2319	99.8094
2318	99.8153
2317	99.8077
2316	99.7983
2315	99.7941
2314	99.7938
2313	99.7925
2312	99.7879
2311	99.7802
2310	99.7714
2309	99.7666
2308	99.7698
2307	99.7781
2306	99.7844
2305	99.7882
2304	99.7976
2303	99.8156
2302	99.8304
2301	99.8269
2300	99.8057
2299	99.7828
2298	99.7711
2297	99.769
2296	99.7687
2295	99.7677
2294	99.7668
2293	99.7625
2292	99.7494
2291	99.7295
2290	99.7116
2289	99.7006
2288	99.6922
2287	99.6813
2286	99.6724
2285	99.677
2284	99.699
2283	99.7287
2282	99.7522
2281	99.7632
2280	99.7635
2279	99.755
2278	99.7378
2277	99.7153
2276	99.696
2275	99.6875
2274	99.692
2273	99.7092
2272	99.7377
2271	99.7704
2270	99.7934
2269	99.7956
2268	99.7781
2267	99.7512
2266	99.7239
2265	99.7008
2264	99.6872
2263	99.6897
2262	99.711
2261	99.7451
2260	99.7776
2259	99.7924
2258	99.7825
2257	99.7591
2256	99.7471
2255	99.7659
2254	99.8113
2253	99.8593
2252	99.8843
2251	99.8738
2250	99.8346
2249	99.7919
2248	99.7754
2247	99.7941
2246	99.8256
2245	99.8389
2244	99.8258
2243	99.801
2242	99.778
2241	99.7603
2240	99.7563
2239	99.7816
2238	99.8352
2237	99.8884
2236	99.9099
2235	99.8959
2234	99.8653
2233	99.8339
2232	99.8046
2231	99.7802
2230	99.7677
2229	99.7701
2228	99.7803
2227	99.7905
2226	99.802
2225	99.822
2224	99.8503
2223	99.8707
2222	99.8625
2221	99.8235
2220	99.779
2219	99.7599
2218	99.7743
2217	99.8072
2216	99.8448
2215	99.8833
2214	99.9138
2213	99.918
2212	99.8888
2211	99.8431
2210	99.8021
2209	99.7703
2208	99.7441
2207	99.7267
2206	99.7203
2205	99.7149
2204	99.7038
2203	99.7024
2202	99.7318
2201	99.7859
2200	99.8331
2199	99.8507
2198	99.8434
2197	99.8269
2196	99.8112
2195	99.8005
2194	99.7946
2193	99.7856
2192	99.7659
2191	99.744
2190	99.7392
2189	99.7556
2188	99.7759
2187	99.7852
2186	99.7866
2185	99.7878
2184	99.7882
2183	99.7869
2182	99.7894
2181	99.7928
2180	99.7808
2179	99.7493
2178	99.7256
2177	99.7435
2176	99.8018
2175	99.8627
2174	99.8935
2173	99.897
2172	99.8947
2171	99.8901
2170	99.8575
2169	99.7735
2168	99.6592
2167	99.581
2166	99.5899
2165	99.6532
2164	99.6672
2163	99.5646
2162	99.4031
2161	99.3279
2160	99.4395
2159	99.7017
2158	99.9864
2157	100.19
2156	100.286
2155	100.293
2154	100.245
2153	100.181
2152	100.135
2151	100.121
2150	100.119
2149	100.11
2148	100.091
2147	100.076
2146	100.076
2145	100.088
2144	100.106
2143	100.122
2142	100.126
2141	100.101
2140	100.046
2139	99.9831
2138	99.9476
2137	99.9565
2136	99.9962
2135	100.04
2134	100.076
2133	100.109
2132	100.147
2131	100.181
2130	100.188
2129	100.159
2128	100.108
2127	100.063
2126	100.037
2125	100.016
2124	99.982
2123	99.9337
2122	99.8924
2121	99.8766
2120	99.8825
2119	99.8898
2118	99.8831
2117	99.862
2116	99.8357
2115	99.8119
2114	99.7932
2113	99.7802
2112	99.7738
2111	99.7747
2110	99.7797
2109	99.7821
2108	99.7777
2107	99.7727
2106	99.7812
2105	99.8103
2104	99.8492
2103	99.8748
2102	99.8701
2101	99.8361
2100	99.7894
2099	99.7533
2098	99.75
2097	99.7877
2096	99.8485
2095	99.8945
2094	99.8984
2093	99.8668
2092	99.8283
2091	99.8018
2090	99.7854
2089	99.7722
2088	99.7641
2087	99.7643
2086	99.7663
2085	99.7607
2084	99.7459
2083	99.7273
2082	99.7097
2081	99.6969
2080	99.6937
2079	99.6984
2078	99.6982
2077	99.6846
2076	99.6699
2075	99.6764
2074	99.7054
2073	99.7324
2072	99.7374
2071	99.7294
2070	99.7313
2069	99.7516
2068	99.7804
2067	99.8073
2066	99.8324
2065	99.8591
2064	99.8824
2063	99.8876
2062	99.8591
2061	99.798
2060	99.7297
2059	99.6886
2058	99.687
2057	99.7076
2056	99.7263
2055	99.7352
2054	99.7372
2053	99.7295
2052	99.7076
2051	99.6801
2050	99.6652
2049	99.672
2048	99.6933
2047	99.7171
2046	99.7352
2045	99.7389
2044	99.7254
2043	99.7101
2042	99.7191
2041	99.7572
2040	99.7959
2039	99.8029
2038	99.776
2037	99.7409
2036	99.7238
2035	99.733
2034	99.7635
2033	99.8031
2032	99.8319
2031	99.8269
2030	99.7789
2029	99.7073
2028	99.6517
2027	99.6441
2026	99.6905
2025	99.7782
2024	99.8896
2023	99.9981
2022	100.055
2021	100.011
2020	99.8723
2019	99.7205
2018	99.6478
2017	99.6748
2016	99.7388
2015	99.7707
2014	99.7569
2013	99.7218
2012	99.6804
2011	99.6339
2010	99.5961
2009	99.5966
2008	99.6506
2007	99.7391
2006	99.8261
2005	99.8826
2004	99.8918
2003	99.8499
[truncated: 1,453 more rows]

## Sheet: Figure SI 5b
Figure SI 5b
Wavelength (nm)	Intensity
401.123	0.46587
402.715	0.46441
404.307	0.46682
405.898	0.47059
407.49	0.45965
409.082	0.45373
410.673	0.46566
412.265	0.47241
413.857	0.48341
415.448	0.49154
417.04	0.49008
418.631	0.49717
420.223	0.50104
421.814	0.49848
423.406	0.5003
424.997	0.49913
426.589	0.50009
428.18	0.49939
429.771	0.49754
431.362	0.50706
432.954	0.51058
434.545	0.50897
436.136	0.51089
437.727	0.51083
439.318	0.50808
440.909	0.5081
442.5	0.51583
444.091	0.51388
445.682	0.51645
447.273	0.51085
448.864	0.49635
450.455	0.47837
452.046	0.47335
453.636	0.50388
455.227	0.53817
456.818	0.53705
458.408	0.55375
459.999	0.56966
461.589	0.5345
463.18	0.54073
464.77	0.54737
466.361	0.53322
467.951	0.52953
469.541	0.53287
471.132	0.5287
472.722	0.5317
474.312	0.53374
475.902	0.53506
477.492	0.53663
479.082	0.53075
480.672	0.53039
482.262	0.53203
483.852	0.53603
485.442	0.53604
487.032	0.53393
488.621	0.53358
490.211	0.53275
491.801	0.53265
493.39	0.53371
494.98	0.53139
496.569	0.5258
498.159	0.52237
499.748	0.52004
501.337	0.51563
502.926	0.51183
504.516	0.50847
506.105	0.50503
507.694	0.50768
509.283	0.50436
510.872	0.49739
512.461	0.49044
514.049	0.48635
515.638	0.4808
517.227	0.47985
518.816	0.47125
520.404	0.46594
521.993	0.46545
523.581	0.46175
525.17	0.45385
526.758	0.44758
528.346	0.44126
529.935	0.43225
531.523	0.43163
533.111	0.4359
534.699	0.42505
536.287	0.41208
537.875	0.40762
539.463	0.40813
541.05	0.40032
542.638	0.39321
544.226	0.38775
545.813	0.38476
547.401	0.38602
548.988	0.38203
550.576	0.37909
552.163	0.37548
553.75	0.3754
555.337	0.37281
556.924	0.3719
558.511	0.37259
560.098	0.37008
561.685	0.37161
563.272	0.37078
564.859	0.37445
566.445	0.37571
568.032	0.37858
569.618	0.38076
571.205	0.37775
572.791	0.37929
574.377	0.38605
575.963	0.38448
577.55	0.3866
579.136	0.38788
580.722	0.39259
582.308	0.39931
583.893	0.40355
585.479	0.40389
587.065	0.40508
588.65	0.4053
590.236	0.40647
591.821	0.41217
593.406	0.41344
594.992	0.41176
596.577	0.41825
598.162	0.43176
599.747	0.44522
601.332	0.45261
602.917	0.45686
604.501	0.46523
606.086	0.47447
607.67	0.48326
609.255	0.49989
610.839	0.50866
612.424	0.50971
614.008	0.50633
615.592	0.5048
617.176	0.50249
618.76	0.5054
620.344	0.51438
621.928	0.52257
623.511	0.52879
625.095	0.52962
626.678	0.5303
628.262	0.53578
629.845	0.54429
631.428	0.55032
633.011	0.55708
634.594	0.55951
636.177	0.56716
637.76	0.57074
639.343	0.57002
640.925	0.57275
642.508	0.57914
644.09	0.58409
645.673	0.5876
647.255	0.5881
648.837	0.59333
650.419	0.60224
652.001	0.60883
653.583	0.61465
655.165	0.62077
656.746	0.62492
658.328	0.62735
659.91	0.63534
661.491	0.62882
663.072	0.63431
664.653	0.63771
666.234	0.64276
667.815	0.64384
669.396	0.64616
670.977	0.6454
672.558	0.65524
674.138	0.66011
675.718	0.66499
677.299	0.66153
678.879	0.66345
680.459	0.67039
682.039	0.67217
683.619	0.67611
685.199	0.67736
686.778	0.67959
688.358	0.69308
689.937	0.70839
691.517	0.71452
693.096	0.70928
694.675	0.70838
696.254	0.71495
697.833	0.72086
699.412	0.71786
700.99	0.71395
702.569	0.71523
704.147	0.72833
705.726	0.73281
707.304	0.72979
708.882	0.73251
710.46	0.71904
712.038	0.73043
713.616	0.74787
715.193	0.74605
716.771	0.72356
718.348	0.71307
719.925	0.7168
721.503	0.7341
723.08	0.74787
724.656	0.74614
726.233	0.74786
727.81	0.73279
729.386	0.73349
730.963	0.76517
732.539	0.78031
734.115	0.7818
735.691	0.76685
737.267	0.76245
738.843	0.76368
740.419	0.77187
741.994	0.77627
743.57	0.7796
745.145	0.76919
746.72	0.77112
748.295	0.77375
749.87	0.79592
751.445	0.79543
753.02	0.79656
754.594	0.79734
756.169	0.79657
757.743	0.79111
759.317	0.79497
760.891	0.79668
762.465	0.79286
764.039	0.79426
765.612	0.79293
767.186	0.81133
768.759	0.81111
770.333	0.8164
771.906	0.81478
773.479	0.81505
775.052	0.80556
776.624	0.81306
778.197	0.81532
779.769	0.82149
781.341	0.8112
782.914	0.81361
784.486	0.81623
786.058	0.83213
787.629	0.82954
789.201	0.80085
790.772	0.81564
792.344	0.81869
793.915	0.84214
795.486	0.84017
797.057	0.83352
798.628	0.82382
800.198	0.83448
801.769	0.84122
803.339	0.84003
804.909	0.83408
806.479	0.81836
808.049	0.8182
809.619	0.84083
811.188	0.84628
812.758	0.84576
814.327	0.86101
815.896	0.84553
817.465	0.84784
819.034	0.83617
820.603	0.83788
822.172	0.83032
823.74	0.84443
825.308	0.83693
826.876	0.84508
828.444	0.86034
830.012	0.85939
831.58	0.85626
833.147	0.88843
834.715	0.8732
836.282	0.86555
837.849	0.85361
839.416	0.84427
840.983	0.84011
842.549	0.8518
844.116	0.85916
845.682	0.84669
847.248	0.8503
848.814	0.85901
850.38	0.8593
851.946	0.86115
853.511	0.86008
855.077	0.85769
856.642	0.85329
858.207	0.83851
859.772	0.83552
861.337	0.83401
862.901	0.83654
864.466	0.84681
866.03	0.84953
867.594	0.84875
869.158	0.85674
870.722	0.85865
872.285	0.85579
873.849	0.86125
875.412	0.86451
876.975	0.86139
878.538	0.85391
880.101	0.85325
881.663	0.85184
883.226	0.85753
884.788	0.86115
886.35	0.86323
887.912	0.87382
889.474	0.88538
891.035	0.89562
892.597	0.89526
894.158	0.88752
895.719	0.89029
897.28	0.87947
898.841	0.87645
900.402	0.87393
901.962	0.8844
903.522	0.90233
905.082	0.89562
906.642	0.90671
908.202	0.90293
909.762	0.89294
911.321	0.90046
912.88	0.90431
914.439	0.90048
915.998	0.90346
917.557	0.90575
919.115	0.89338
920.674	0.90035
922.232	0.89987
923.79	0.89426
925.348	0.89175
926.905	0.89409
928.463	0.90494
930.02	0.8961
931.577	0.90066
933.134	0.90283
934.691	0.90597
936.247	0.90869
937.804	0.90917
939.36	0.91874
940.916	0.91775
942.471	0.90556
944.027	0.91345
945.583	0.91476
947.138	0.9253
948.693	0.91591
950.248	0.90782
951.803	0.90465
953.357	0.89855
954.911	0.89439
956.466	0.89528
958.019	0.89573
959.573	0.90497
961.127	0.90426
962.68	0.90152
964.233	0.90316
965.786	0.90514
967.339	0.9058
968.892	0.90469
970.444	0.9056
971.997	0.90696
973.549	0.908
975.101	0.91347
976.652	0.92227
978.204	0.92011
979.755	0.93217
981.306	0.91534
982.857	0.91743
984.408	0.9161
985.958	0.91445
987.509	0.91014
989.059	0.92398
990.609	0.92631
992.158	0.94332
993.708	0.94392
995.257	0.95915
996.806	0.94941
998.355	0.94331
999.904	0.93156

## Sheet: Figure SI 9
Figure SI 9
Laser power (W/cm2)	Temperature (°C)
0.000260417	16
0.000323958	16
0.18646	16
1.43715	21
3.26736	29
5.54167	43
7.8125	53
10.2535	69
12.4618	75
14.3924	90

## Sheet: Figure SI 11
Figure SI 11
Wavelength (nm)	Absorbance of particles after centrifugation in 5mM CTAB	Absorbance of final particles with PEG200-SH (diluted 600 times)
400.195	0.112129	0.11281
400.771	0.112124	0.11283
401.348	0.112032	0.11283
401.924	0.111928	0.11277
402.501	0.111783	0.11264
403.077	0.111679	0.11256
403.654	0.111569	0.1125
404.23	0.111494	0.11243
404.807	0.111385	0.11232
405.383	0.111245	0.11219
405.96	0.111148	0.11208
406.537	0.111016	0.11195
407.113	0.110938	0.11184
407.69	0.110829	0.11175
408.266	0.110756	0.11169
408.843	0.110752	0.11161
409.419	0.110664	0.11152
409.996	0.110616	0.11146
410.572	0.110692	0.1115
411.149	0.110763	0.11153
411.725	0.110601	0.11138
412.302	0.110387	0.11116
412.878	0.11014	0.11097
413.455	0.11008	0.1109
414.031	0.109987	0.11084
414.608	0.109824	0.11074
415.184	0.109752	0.11069
415.761	0.109708	0.11062
416.337	0.109668	0.11057
416.914	0.109559	0.11044
417.49	0.109423	0.11026
418.067	0.109328	0.11013
418.643	0.109197	0.10996
419.22	0.109087	0.10979
419.796	0.10896	0.10964
420.373	0.10878	0.10946
420.949	0.108628	0.1093
421.526	0.108449	0.10912
422.102	0.108277	0.1089
422.679	0.10814	0.10872
423.255	0.107997	0.1086
423.832	0.107869	0.10852
424.408	0.107601	0.10832
424.985	0.107401	0.10814
425.561	0.107318	0.10807
426.138	0.10725	0.10798
426.714	0.107161	0.10789
427.291	0.107134	0.10785
427.867	0.106995	0.10774
428.444	0.106828	0.10759
429.02	0.10671	0.10748
429.597	0.106661	0.10742
430.173	0.106718	0.10745
430.75	0.106596	0.10737
431.326	0.106612	0.10732
431.903	0.106624	0.10726
432.479	0.106564	0.10722
433.056	0.106569	0.10717
433.632	0.106526	0.10712
434.209	0.106403	0.10698
434.785	0.106258	0.10683
435.362	0.106244	0.10682
435.938	0.106216	0.10679
436.515	0.10626	0.10682
437.091	0.106209	0.10678
437.668	0.106124	0.10669
438.244	0.106096	0.10661
438.821	0.105974	0.10646
439.397	0.105883	0.10632
439.974	0.105764	0.10614
440.55	0.105658	0.10596
441.127	0.105525	0.10581
441.703	0.105359	0.10565
442.28	0.105224	0.1055
442.856	0.105092	0.10537
443.433	0.104984	0.10525
444.009	0.104901	0.10512
444.586	0.104831	0.10506
445.162	0.104806	0.10504
445.739	0.104757	0.10499
446.315	0.104717	0.10495
446.892	0.104646	0.10491
447.468	0.10446	0.10477
448.045	0.104396	0.10473
448.621	0.104294	0.10467
449.198	0.104158	0.10457
449.774	0.104033	0.10453
450.351	0.103831	0.10442
450.927	0.103609	0.10426
451.504	0.103478	0.10416
452.08	0.103413	0.10412
452.657	0.103354	0.10408
453.233	0.103203	0.104
453.81	0.103085	0.10395
454.386	0.103086	0.10397
454.963	0.103017	0.10395
455.539	0.102902	0.10392
456.116	0.102799	0.10386
456.692	0.102688	0.10381
457.269	0.10267	0.1038
457.846	0.102646	0.10382
458.422	0.102629	0.10383
458.999	0.102573	0.10377
459.575	0.102541	0.10372
460.152	0.102431	0.10359
460.728	0.10236	0.10352
461.305	0.102341	0.10348
461.881	0.102341	0.10343
462.458	0.102345	0.10338
463.034	0.102324	0.10332
463.611	0.102282	0.10328
464.187	0.102306	0.10332
464.764	0.102328	0.10335
465.34	0.102297	0.10332
465.917	0.102289	0.10331
466.493	0.102308	0.10328
467.07	0.102308	0.10325
467.646	0.102305	0.10326
468.223	0.10229	0.10325
468.799	0.102265	0.1032
469.376	0.102358	0.10326
469.952	0.102439	0.1033
470.529	0.102465	0.10329
471.105	0.102544	0.10332
471.682	0.102591	0.10335
472.258	0.102691	0.10343
472.835	0.10273	0.10345
473.411	0.102732	0.10344
473.988	0.102771	0.10346
474.564	0.102845	0.10351
475.141	0.102904	0.10356
475.717	0.102959	0.10361
476.294	0.103052	0.10369
476.87	0.103192	0.10379
477.447	0.103236	0.1038
478.023	0.103292	0.10386
478.6	0.103295	0.10389
479.176	0.103377	0.10399
479.753	0.103527	0.10409
480.329	0.103657	0.10416
480.906	0.103763	0.10421
481.482	0.103867	0.10427
482.059	0.103996	0.10437
482.635	0.104154	0.10449
483.212	0.104343	0.10468
483.788	0.104588	0.10494
484.365	0.104851	0.1052
484.941	0.105107	0.10546
485.518	0.105427	0.10577
486.094	0.105827	0.10614
486.671	0.106164	0.10644
487.247	0.106587	0.1068
487.824	0.106923	0.10705
488.4	0.107322	0.10739
488.977	0.107734	0.10776
489.553	0.108177	0.10816
490.13	0.108599	0.10859
490.706	0.108972	0.10904
491.283	0.109402	0.10954
491.859	0.109923	0.11013
492.436	0.11052	0.11076
493.012	0.111113	0.11139
493.589	0.11157	0.11193
494.165	0.111987	0.11242
494.742	0.112377	0.11289
495.318	0.11278	0.1134
495.895	0.113197	0.11392
496.471	0.113621	0.11443
497.048	0.114097	0.11497
497.624	0.114582	0.11547
498.201	0.115015	0.11591
498.777	0.115446	0.11633
499.354	0.115871	0.11674
499.93	0.116294	0.11715
500.507	0.116691	0.11752
501.083	0.117067	0.11784
501.66	0.117376	0.11805
502.236	0.117718	0.11829
502.813	0.118075	0.11851
503.389	0.118363	0.11869
503.966	0.118682	0.11891
504.542	0.119042	0.11918
505.119	0.119383	0.1194
505.695	0.119734	0.1196
506.272	0.120073	0.11977
506.848	0.120385	0.1199
507.425	0.120642	0.12
508.001	0.120846	0.12006
508.578	0.121044	0.12008
509.154	0.121171	0.12007
509.731	0.12123	0.12001
510.308	0.121246	0.11999
510.884	0.121132	0.11987
511.461	0.121027	0.11983
512.037	0.120836	0.11971
512.614	0.120647	0.11958
513.19	0.120461	0.11946
513.767	0.120266	0.11932
514.343	0.120068	0.11917
514.92	0.119877	0.119
515.496	0.119601	0.11873
516.073	0.11922	0.11836
516.649	0.118678	0.11785
517.226	0.118137	0.11734
517.802	0.117642	0.11688
518.379	0.117195	0.11644
518.955	0.116673	0.1159
519.532	0.116098	0.1153
520.108	0.115486	0.11466
520.685	0.114819	0.11392
521.261	0.114159	0.11319
521.838	0.113476	0.11247
522.414	0.112755	0.1117
522.991	0.11201	0.1109
523.567	0.111236	0.11005
524.144	0.11048	0.10922
524.72	0.109703	0.1084
525.297	0.10894	0.1076
525.873	0.108196	0.10681
526.45	0.107444	0.106
527.026	0.106658	0.10516
527.603	0.10585	0.10428
528.179	0.104991	0.10337
528.756	0.104131	0.10246
529.332	0.10325	0.10155
529.909	0.10241	0.10071
530.485	0.101551	0.0999
531.062	0.100675	0.09905
531.638	0.099808	0.09819
532.215	0.0989286	0.09732
532.791	0.0980742	0.0965
533.368	0.0971705	0.09564
533.944	0.0963088	0.09482
534.521	0.0954983	0.09402
535.097	0.0946847	0.0932
535.674	0.0938749	0.09236
536.25	0.0930919	0.09154
536.827	0.0922879	0.09072
537.403	0.0914959	0.08993
537.98	0.0907568	0.08919
538.556	0.0899901	0.08845
539.133	0.0892151	0.08772
539.709	0.0884376	0.08703
540.286	0.087667	0.08634
540.862	0.0869484	0.08567
541.439	0.0862654	0.08505
542.015	0.0855414	0.0844
542.592	0.0848466	0.08377
543.168	0.0841315	0.08311
543.745	0.0834754	0.08247
544.321	0.0828781	0.08191
544.898	0.0823107	0.08141
545.474	0.0817438	0.08089
546.051	0.0811588	0.08039
546.627	0.0806004	0.07992
547.204	0.0800596	0.07949
547.78	0.0794857	0.07903
548.357	0.0789324	0.07858
548.933	0.078383	0.07814
549.51	0.0778247	0.07772
550.086	0.0772624	0.07727
550.663	0.0767306	0.07683
551.239	0.0762339	0.07639
551.816	0.0757781	0.07595
552.392	0.0753546	0.07554
552.969	0.0749699	0.0752
553.545	0.0745819	0.07485
554.122	0.0741732	0.07448
554.698	0.0738123	0.07413
555.275	0.0734427	0.07375
555.851	0.0730942	0.07339
556.428	0.0727398	0.073
557.004	0.0724396	0.07263
557.581	0.072123	0.07225
558.157	0.0717712	0.07186
558.734	0.0714391	0.07152
559.31	0.0711304	0.07123
559.887	0.0708533	0.07097
560.463	0.0706379	0.07078
561.04	0.0704488	0.07061
561.616	0.0701939	0.07038
562.193	0.0699213	0.07011
562.77	0.0696884	0.06989
563.346	0.0694756	0.06966
563.923	0.069322	0.0695
564.499	0.0691681	0.06937
565.076	0.0689861	0.06921
565.652	0.0688156	0.06903
566.229	0.0686492	0.06885
566.805	0.0685281	0.06874
567.382	0.0684225	0.06868
567.958	0.0683135	0.06863
568.535	0.0681664	0.06856
569.111	0.0680025	0.06849
569.688	0.0678984	0.06845
570.264	0.067783	0.0684
570.841	0.0676174	0.0683
571.417	0.0674785	0.06821
571.994	0.0673775	0.06814
572.57	0.0672766	0.06806
573.147	0.0671898	0.06794
573.723	0.0671328	0.06779
574.3	0.0670798	0.06768
574.876	0.0669752	0.06758
575.453	0.0668915	0.06751
576.029	0.066818	0.06746
576.606	0.0667629	0.06742
577.182	0.0666862	0.06736
577.759	0.0666186	0.0673
578.335	0.0665426	0.06724
578.912	0.066465	0.06719
579.488	0.066384	0.06712
580.065	0.0663288	0.06708
580.641	0.0662589	0.06702
581.218	0.0661934	0.06694
581.794	0.066147	0.06685
582.371	0.0660934	0.06673
582.947	0.0660366	0.0666
583.524	0.0659908	0.06649
584.1	0.065925	0.06635
584.677	0.0657971	0.06619
585.253	0.0657058	0.06605
585.83	0.0656626	0.06596
586.406	0.0656325	0.06586
586.983	0.0656106	0.06578
587.559	0.0655243	0.06565
588.136	0.0654213	0.06549
588.712	0.0653189	0.06534
589.289	0.0652044	0.0652
589.865	0.0650991	0.06508
590.442	0.065005	0.06493
591.018	0.0649218	0.06476
591.595	0.0648354	0.06457
592.171	0.0647407	0.06438
592.748	0.0646623	0.0642
593.324	0.0645439	0.06398
593.901	0.0644108	0.06374
594.477	0.0642965	0.06351
595.054	0.0641498	0.06328
595.63	0.063965	0.06303
596.207	0.0637695	0.06276
596.783	0.0635937	0.06254
597.36	0.0634136	0.06235
597.936	0.0632341	0.06217
598.513	0.0631012	0.062
599.089	0.0629443	0.06182
599.666	0.0627599	0.06164
600.242	0.0625775	0.06144
600.819	0.0623982	0.0612
601.395	0.0622088	0.06093
601.972	0.0620043	0.06062
602.548	0.0618274	0.06029
603.125	0.0616376	0.05995
603.701	0.0614236	0.05958
604.278	0.0611932	0.05917
604.854	0.0609424	0.05877
605.431	0.0606955	0.05841
606.007	0.0604692	0.05809
606.584	0.060241	0.05781
607.16	0.0599905	0.05752
607.737	0.0597195	0.05725
608.313	0.0594387	0.05701
608.89	0.0591551	0.05679
609.466	0.058827	0.05657
610.043	0.0584945	0.05637
610.619	0.0581849	0.05623
611.196	0.0578874	0.05611
611.772	0.0575822	0.05599
612.349	0.0572679	0.05584
612.925	0.0569759	0.05567
613.502	0.0567367	0.0555
614.078	0.0564815	0.05536
614.655	0.056182	0.05519
615.232	0.0558809	0.055
615.808	0.0555902	0.0548
616.385	0.0553066	0.05458
616.961	0.0550321	0.05437
617.538	0.0547433	0.05415
618.114	0.0544761	0.05395
618.691	0.0542031	0.05373
619.267	0.0539274	0.05349
619.844	0.053716	0.05328
620.42	0.0535135	0.05306
620.997	0.053275	0.05279
621.573	0.0530162	0.0525
622.15	0.0527538	0.05221
622.726	0.0525169	0.05191
623.303	0.0523354	0.05159
623.879	0.0521388	0.05128
624.456	0.0519539	0.05099
625.032	0.0517843	0.05074
625.609	0.0516396	0.05053
626.185	0.0514835	0.05034
626.762	0.0513361	0.05014
627.338	0.0512289	0.04996
627.915	0.0511334	0.04983
628.491	0.0510785	0.04973
629.068	0.0510007	0.04965
629.644	0.0509078	0.04962
630.221	0.050793	0.04959
630.797	0.050685	0.04957
631.374	0.0505939	0.04956
631.95	0.0505026	0.04957
632.527	0.0504271	0.04961
633.103	0.0504108	0.0497
633.68	0.0504253	0.04981
634.256	0.0504021	0.04991
634.833	0.0503205	0.04992
635.409	0.0502735	0.0499
635.986	0.0502551	0.04988
636.562	0.0502453	0.04988
637.139	0.0501653	0.04984
637.715	0.0501084	0.0498
638.292	0.0500921	0.0498
638.868	0.050088	0.0498
639.445	0.0500549	0.04982
640.021	0.0500203	0.04986
640.598	0.0499713	0.04992
641.174	0.0499094	0.05
641.751	0.0498681	0.05005
642.327	0.0498425	0.05009
642.904	0.049834	0.05017
643.48	0.0497973	0.05024
644.057	0.04973	0.05032
644.633	0.0497047	0.05046
645.21	0.0497349	0.05063
645.786	0.0497923	0.05079
646.363	0.0498239	0.05091
646.939	0.0498356	0.05105
647.516	0.0499079	0.05126
648.092	0.0499775	0.05152
648.669	0.0500369	0.05178
649.245	0.0501148	0.05201
649.822	0.0502033	0.0522
650.398	0.0502908	0.05238
650.975	0.0503785	0.05258
651.551	0.050474	0.05282
652.128	0.050556	0.05308
652.704	0.0506649	0.0534
653.281	0.0507622	0.05368
653.857	0.0508664	0.05392
654.434	0.0509995	0.05411
655.01	0.0511364	0.05429
655.587	0.0512946	0.05448
656.163	0.0514506	0.05467
656.74	0.0515926	0.05483
657.316	0.0517459	0.05497
657.893	0.0518997	0.05502
658.469	0.0521271	0.0551
659.046	0.0523348	0.05519
659.622	0.0525244	0.05529
660.199	0.0527015	0.05544
660.775	0.0529006	0.05564
661.352	0.0530815	0.05583
661.928	0.0532898	0.056
662.505	0.0534931	0.05615
663.081	0.0537229	0.0563
663.658	0.0539558	0.05648
664.234	0.0542023	0.05668
664.811	0.0544569	0.05685
665.387	0.0546676	0.05701
665.964	0.054881	0.05719
666.54	0.0551132	0.05734
667.117	0.0553712	0.05751
667.694	0.0556781	0.05773
668.27	0.0559817	0.05799
668.847	0.0562463	0.05827
669.423	0.0565021	0.05862
670	0.0568094	0.05901
670.576	0.0571053	0.05942
671.153	0.0573441	0.05978
671.729	0.0576091	0.06012
672.306	0.0579225	0.06049
672.882	0.0582041	0.06089
673.459	0.0585183	0.06133
674.035	0.0588499	0.0618
674.612	0.0591765	0.06225
675.188	0.0595016	0.06265
675.765	0.0598605	0.06305
676.341	0.0601872	0.06339
676.918	0.0605025	0.06371
677.494	0.0608571	0.06407
678.071	0.0612274	0.06448
678.647	0.0616113	0.06492
679.224	0.0619925	0.06533
679.8	0.0623675	0.06567
680.377	0.0627585	0.06597
680.953	0.0631031	0.06623
681.53	0.0634349	0.06652
682.106	0.0637106	0.06682
682.683	0.0640179	0.06715
683.259	0.0643524	0.06748
683.836	0.0646481	0.06775
684.412	0.0649774	0.06795
684.989	0.065313	0.06805
685.565	0.0656479	0.06812
686.142	0.0659859	0.06824
686.718	0.0663162	0.0684
687.295	0.0666375	0.06855
687.871	0.0669157	0.06866
688.448	0.067229	0.06878
689.024	0.0675168	0.06888
689.601	0.0677893	0.06896
690.177	0.0680799	0.06908
690.754	0.0683601	0.06928
691.33	0.068631	0.06951
691.907	0.0688864	0.06973
692.483	0.0691342	0.06991
693.06	0.0693702	0.07003
693.636	0.0695917	0.07012
694.213	0.0698276	0.07019
694.789	0.0701405	0.07033
695.366	0.0704209	0.07046
695.942	0.0706802	0.07065
696.519	0.0709326	0.07084
697.095	0.0711451	0.07101
697.672	0.0713801	0.07119
698.248	0.0716356	0.07137
698.825	0.0718718	0.07155
699.401	0.0720713	0.07172
699.978	0.0723308	0.07193
700.554	0.0726071	0.07217
701.131	0.0728559	0.07241
701.707	0.0730662	0.07266
702.284	0.0732634	0.07288
702.86	0.073487	0.07313
703.437	0.0737673	0.07342
704.013	0.0740171	0.0737
704.59	0.074279	0.074
705.166	0.0745727	0.07435
705.743	0.0748912	0.0747
706.319	0.0751913	0.07502
706.896	0.0754938	0.07533
707.472	0.0758393	0.07564
708.049	0.0761646	0.07594
708.625	0.076513	0.07627
709.202	0.0768364	0.07668
709.778	0.0771999	0.07713
710.355	0.0775281	0.07754
710.931	0.0778043	0.07794
711.508	0.0781153	0.0784
712.084	0.0784065	0.07888
712.661	0.0787388	0.07939
713.237	0.0791101	0.07993
713.814	0.0795128	0.0805
714.39	0.0799138	0.08103
714.967	0.0803098	0.08154
715.543	0.0807174	0.08204
716.12	0.0811386	0.08253
716.696	0.0815819	0.08307
717.273	0.0820323	0.08365
717.849	0.082516	0.08428
718.426	0.082991	0.08489
719.002	0.0834693	0.08549
719.579	0.0839362	0.086
720.156	0.0844343	0.08647
720.732	0.084945	0.08691
721.309	0.0854751	0.08739
721.885	0.0859888	0.08792
722.462	0.0865205	0.08854
723.038	0.0870886	0.08926
723.615	0.0876466	0.09003
724.191	0.0882168	0.09078
724.768	0.0887831	0.09144
725.344	0.0893762	0.09205
725.921	0.0899625	0.09263
726.497	0.0905582	0.09323
727.074	0.0911259	0.09388
727.65	0.0916455	0.09458
728.227	0.0921793	0.09538
728.803	0.0927183	0.09624
729.38	0.0932548	0.09711
729.956	0.0938028	0.09799
730.533	0.0943213	0.09878
731.109	0.0948398	0.09954
731.686	0.0953866	0.10032
732.262	0.0959711	0.1012
732.839	0.0966215	0.10218
733.415	0.0972293	0.1032
733.992	0.0978562	0.10429
734.568	0.0985615	0.10543
735.145	0.0992819	0.10652
735.721	0.10003	0.10754
736.298	0.100812	0.10854
736.874	0.101597	0.10952
737.451	0.10235	0.11052
738.027	0.103119	0.1116
738.604	0.103926	0.11276
739.18	0.104772	0.11397
739.757	0.105657	0.11517
740.333	0.106551	0.11627
740.91	0.107464	0.11728
741.486	0.108398	0.11825
742.063	0.109323	0.11921
742.639	0.11026	0.12022
743.216	0.111223	0.1213
743.792	0.112239	0.12249
744.369	0.113333	0.12376
744.945	0.114395	0.12496
745.522	0.115467	0.12613
746.098	0.116555	0.1273
746.675	0.117602	0.1284
747.251	0.118616	0.12944
747.828	0.119649	0.13054
748.404	0.120769	0.13183
748.981	0.121916	0.13327
749.557	0.123057	0.13478
750.134	0.12419	0.13634
750.71	0.125315	0.13787
751.287	0.126523	0.13946
751.863	0.127767	0.14104
752.44	0.128992	0.14253
753.016	0.130222	0.14396
753.593	0.131445	0.1454
754.169	0.13274	0.14701
754.746	0.134071	0.14875
755.322	0.135387	0.15055
755.899	0.136694	0.15238
756.475	0.138025	0.15424
757.052	0.139382	0.15606
757.628	0.140757	0.15786
758.205	0.142115	0.15965
758.781	0.143526	0.16154
759.358	0.145006	0.16361
759.934	0.146535	0.16579
760.511	0.148114	0.1681
761.087	0.149697	0.17041
761.664	0.151352	0.17274
762.24	0.15304	0.17507
762.817	0.154706	0.17728
763.393	0.156428	0.17952
763.97	0.158253	0.18189
764.546	0.160008	0.18419
765.123	0.161842	0.18663
765.699	0.163708	0.18914
766.276	0.165623	0.19171
766.852	0.167524	0.19429
767.429	0.16942	0.19684
768.005	0.171324	0.19946
768.582	0.173258	0.20218
769.158	0.17526	0.205
769.735	0.17742	0.20802
770.311	0.179579	0.21107
770.888	0.181909	0.21435
771.464	0.184344	0.21775
772.041	0.186694	0.22103
772.618	0.188888	0.22405
773.194	0.1911	0.22705
773.771	0.193435	0.23016
774.347	0.195823	0.23338
774.924	0.198247	0.23664
775.5	0.200685	0.23991
776.077	0.20319	0.24328
776.653	0.205712	0.24673
777.23	0.208316	0.25032
777.806	0.210959	0.25396
778.383	0.213727	0.25778
778.959	0.216561	0.26166
779.536	0.219392	0.26553
780.112	0.222303	0.26952
780.689	0.225301	0.27364
781.265	0.228378	0.27792
781.842	0.23155	0.28237
782.418	0.234711	0.28679
782.995	0.2379	0.29121
783.571	0.241147	0.29568
784.148	0.244442	0.30014
784.724	0.247864	0.30468
785.301	0.251335	0.30922
785.877	0.254905	0.31385
786.454	0.258639	0.31876
787.03	0.262402	0.32379
787.607	0.266152	0.32887
788.183	0.270056	0.33424
788.76	0.274	0.33974
789.336	0.277991	0.34533
789.913	0.282025	0.35098
790.489	0.28629	0.35696
791.066	0.29078	0.36329
791.642	0.295317	0.36965
792.219	0.299803	0.37592
792.795	0.30435	0.38233
793.372	0.308806	0.38869
793.948	0.3134	0.39522
794.525	0.317938	0.40165
795.101	0.322484	0.40813
795.678	0.32725	0.41493
796.254	0.332168	0.42189
796.831	0.33722	0.42899
797.407	0.342232	0.436
797.984	0.347392	0.44314
798.56	0.352587	0.45025
799.137	0.357807	0.45734
799.713	0.363091	0.4646
800.29	0.36879	0.4725
800.866	0.374442	0.48035
801.443	0.380019	0.48809
802.019	0.38573	0.49602
802.596	0.391693	0.50434
803.172	0.397584	0.51245
803.749	0.403622	0.52075
804.325	0.409423	0.52861
804.902	0.41538	0.53658
805.478	0.421302	0.54436
806.055	0.42768	0.55266
806.631	0.434223	0.56105
807.208	0.440861	0.56952
807.784	0.447506	0.57786
808.361	0.454118	0.58613
808.937	0.461135	0.59506
809.514	0.468426	0.60439
810.09	0.475644	0.61357
810.667	0.482893	0.62267
811.243	0.490262	0.63188
811.82	0.497939	0.64135
812.396	0.505748	0.65087
812.973	0.513657	0.66037
813.549	0.521648	0.66983
814.126	0.529644	0.67908
814.702	0.53767	0.68823
815.279	0.54586	0.69763
815.855	0.554391	0.70744
816.432	0.563053	0.71727
817.008	0.57194	0.72721
817.585	0.580802	0.73692
818.161	0.589769	0.74663
818.738	0.598806	0.75624
819.314	0.60774	0.76541
819.891	0.616737	0.77446
820.467	0.625915	0.78356
821.044	0.63521	0.79261
821.62	0.644427	0.80134
822.197	0.65372	0.81012
822.773	0.662966	0.81882
823.35	0.672575	0.82812
823.926	0.68187	0.83676
824.503	0.69087	0.84459
825.08	0.699864	0.85219
825.656	0.708714	0.85938
826.233	0.717577	0.8662
826.809	0.726086	0.87234
827.386	0.734259	0.87784
827.962	0.742797	0.88358
828.539	0.751132	0.8888
829.115	0.759596	0.89398
829.692	0.767742	0.89861
830.268	0.7757	0.90284
830.845	0.783597	0.90681
831.421	0.791396	0.91068
831.998	0.799464	0.91491
832.574	0.807582	0.91891
833.151	0.815267	0.92203
833.727	0.822694	0.92462
834.304	0.830153	0.92708
834.88	0.837702	0.92936
835.457	0.84459	0.93072
836.033	0.85138	0.9318
836.61	0.858037	0.93261
837.186	0.864797	0.93355
837.763	0.871987	0.93509
838.339	0.878719	0.9361
838.916	0.885143	0.93663
839.492	0.891394	0.93693
840.069	0.897057	0.93652
840.645	0.902599	0.93587
841.222	0.908004	0.93499
841.798	0.912812	0.93343
842.375	0.916978	0.93111
842.951	0.920993	0.9286
843.528	0.924912	0.92598
844.104	0.928416	0.92291
844.681	0.931327	0.91931
845.257	0.933927	0.91551
845.834	0.936019	0.91128
846.41	0.938057	0.9071
846.987	0.939671	0.90208
847.563	0.940838	0.8965
848.14	0.941865	0.89109
848.716	0.94255	0.88546
849.293	0.942712	0.87933
849.869	0.942256	0.87257
850.446	0.941836	0.86605
851.022	0.940986	0.85917
851.599	0.939541	0.85183
852.175	0.938103	0.84469
852.752	0.936342	0.83743
853.328	0.934	0.8298
853.905	0.93133	0.82206
854.481	0.928774	0.81458
855.058	0.926323	0.8073
855.634	0.923197	0.79933
856.211	0.919107	0.79048
856.787	0.914694	0.78155
857.364	0.91023	0.77278
857.94	0.905577	0.76397
858.517	0.90049	0.75488
859.093	0.895706	0.74631
859.67	0.890648	0.73769
860.246	0.885571	0.72934
860.823	0.880095	0.72084
861.399	0.873775	0.71168
861.976	0.867663	0.70296
862.552	0.861357	0.69421
863.129	0.854435	0.68495
863.705	0.84755	0.67592
864.282	0.840233	0.66663
864.858	0.832483	0.65722
865.435	0.824786	0.64808
866.011	0.817083	0.63916
866.588	0.80928	0.63032
867.164	0.801367	0.62149
867.741	0.793359	0.61273
868.317	0.785347	0.60417
868.894	0.777358	0.5958
869.47	0.76948	0.58773
870.047	0.761227	0.57946
870.623	0.75256	0.57098
871.2	0.743704	0.56253
871.776	0.734753	0.55415
872.353	0.725977	0.54607
872.929	0.717243	0.53819
873.506	0.708208	0.53014
874.082	0.699198	0.52221
874.659	0.690573	0.51468
875.235	0.68206	0.50734
875.812	0.673029	0.49966
876.388	0.66381	0.4919
876.965	0.655013	0.48455
877.542	0.646434	0.47747
878.118	0.637465	0.47006
878.695	0.628041	0.46233
879.271	0.618634	0.45466
879.848	0.609661	0.44742
880.424	0.600722	0.44028
881.001	0.591982	0.43333
881.577	0.583259	0.42641
882.154	0.574772	0.41971
882.73	0.566262	0.41299
883.307	0.557921	0.40642
883.883	0.549579	0.39987
884.46	0.541379	0.39352
885.036	0.533412	0.38743
885.613	0.525436	0.3814
886.189	0.517453	0.37546
886.766	0.509709	0.36981
887.342	0.502184	0.36437
887.919	0.494626	0.35891
888.495	0.487132	0.35349
889.072	0.479708	0.34811
889.648	0.47268	0.34305
890.225	0.465676	0.33801
890.801	0.458728	0.33304
891.378	0.451801	0.32805
891.954	0.445029	0.32316
892.531	0.438151	0.31816
893.107	0.431231	0.31311
893.684	0.424777	0.30851
894.26	0.418587	0.30421
894.837	0.412515	0.30004
895.413	0.40662	0.29602
895.99	0.400724	0.29196
896.566	0.394933	0.28795
897.143	0.389464	0.28419
897.719	0.383993	0.28048
898.296	0.378285	0.27665
898.872	0.372479	0.2728
899.449	0.366985	0.2692
900.025	0.36181	0.2658
900.602	0.356601	0.26232
901.178	0.351326	0.25871
901.755	0.346038	0.25502
902.331	0.340914	0.25139
902.908	0.336133	0.24798
903.484	0.331251	0.24447
904.061	0.326678	0.24113
904.637	0.322112	0.2377
905.214	0.317646	0.23429
905.79	0.313239	0.2309
906.367	0.309004	0.22769
906.943	0.304754	0.22454
907.52	0.300518	0.22151
908.096	0.29647	0.2187
908.673	0.292509	0.21598
909.249	0.288516	0.2132
909.826	0.284628	0.21046
910.402	0.28077	0.20772
910.979	0.276915	0.20495
911.555	0.273158	0.20222
912.132	0.269526	0.19951
912.708	0.266041	0.19687
913.285	0.26262	0.1943
913.861	0.25936	0.19185
914.438	0.256061	0.18937
915.014	0.252692	0.18682
915.591	0.249407	0.18437
916.167	0.246259	0.18205
916.744	0.243253	0.17991
917.32	0.240136	0.17773
917.897	0.237014	0.17557
918.473	0.234033	0.17351
919.05	0.231103	0.17144
919.626	0.228244	0.1694
920.203	0.225506	0.16742
920.779	0.222706	0.16541
921.356	0.219932	0.16343
921.932	0.217256	0.16153
922.509	0.214745	0.15973
923.085	0.212253	0.1579
923.662	0.209717	0.15599
924.238	0.207235	0.15404
924.815	0.20485	0.15214
925.391	0.202544	0.15027
925.968	0.200284	0.14847
926.544	0.197958	0.14669
927.121	0.195762	0.14503
927.697	0.193558	0.14335
928.274	0.191453	0.14177
928.85	0.18942	0.14023
929.427	0.18738	0.13868
930.004	0.185252	0.13701
930.58	0.183243	0.13539
931.157	0.181317	0.13375
931.733	0.179379	0.13203
932.31	0.177472	0.13033
932.886	0.175559	0.12865
933.463	0.173684	0.12705
934.039	0.171932	0.12556
934.616	0.170198	0.12412
935.192	0.168507	0.12276
935.769	0.166911	0.12152
936.345	0.165402	0.12036
936.922	0.163809	0.11912
937.498	0.162218	0.11785
938.075	0.160669	0.1166
938.651	0.159208	0.11542
939.228	0.157783	0.11424
939.804	0.156353	0.11301
940.381	0.154977	0.1118
940.957	0.15366	0.11059
941.534	0.152376	0.10939
942.11	0.151139	0.10823
942.687	0.149925	0.10717
943.263	0.148664	0.10619
943.84	0.147335	0.10523
944.416	0.146078	0.10438
944.993	0.144856	0.10359
945.569	0.143643	0.10279
946.146	0.142448	0.10198
946.722	0.141301	0.1012
947.299	0.140184	0.10038
947.875	0.138993	0.09952
948.452	0.137861	0.09865
949.028	0.136722	0.09776
949.605	0.135506	0.09677
950.181	0.134352	0.09577
950.758	0.133142	0.0947
951.334	0.131969	0.09363
951.911	0.130804	0.09256
952.487	0.12961	0.09148
953.064	0.128465	0.09044
953.64	0.127398	0.08947
954.217	0.126304	0.08853
954.793	0.125186	0.08759
955.37	0.124165	0.08674
955.946	0.123166	0.08588
956.523	0.122211	0.08497
957.099	0.121307	0.08403
957.676	0.120425	0.08308
958.252	0.11959	0.08217
958.829	0.118821	0.08133
959.405	0.118096	0.08052
959.982	0.117251	0.07964
960.558	0.116443	0.07876
961.135	0.115678	0.07787
961.711	0.115019	0.077
962.288	0.114313	0.07611
962.864	0.113555	0.07525
963.441	0.112778	0.0745
964.017	0.111989	0.07381
964.594	0.111234	0.07318
965.17	0.110532	0.07257
965.747	0.109797	0.07192
966.323	0.109096	0.07129
966.9	0.108445	0.07069
967.476	0.107837	0.07019
968.053	0.107221	0.06971
968.629	0.106622	0.06919
969.206	0.106043	0.06864
969.782	0.105473	0.06807
970.359	0.104904	0.06747
970.935	0.10431	0.06687
971.512	0.103715	0.06631
972.088	0.103103	0.06578
972.665	0.102495	0.06529
973.241	0.101971	0.06486
973.818	0.101452	0.06445
974.394	0.101036	0.06413
974.971	0.10064	0.0638
975.547	0.100194	0.06344
976.124	0.0998949	0.06318
976.7	0.0995761	0.06291
977.277	0.0991679	0.06258
977.853	0.098847	0.06225
978.43	0.0985806	0.06193
979.006	0.0982202	0.06158
979.583	0.097802	0.0612
980.159	0.0974412	0.06087
980.736	0.0970666	0.06057
981.312	0.0966581	0.0603
981.889	0.0962942	0.06003
982.466	0.0959104	0.05974
983.042	0.0954582	0.05942
983.619	0.0950003	0.05909
984.195	0.0945663	0.05879
984.772	0.0941287	0.0585
985.348	0.0936093	0.05816
985.925	0.0931319	0.0578
986.501	0.0927129	0.05739
987.078	0.0923279	0.05691
987.654	0.0919356	0.05634
988.231	0.0915529	0.05573
988.807	0.0911519	0.05512
989.384	0.0907601	0.05453
989.96	0.0903569	0.05392
990.537	0.0899349	0.05328
991.113	0.0896215	0.05266
991.69	0.0893084	0.05204
992.266	0.0889915	0.05147
992.843	0.0886724	0.05096
993.419	0.0883515	0.05048
993.996	0.0880034	0.05002
994.572	0.0876684	0.04956
995.149	0.087422	0.04911
995.725	0.0871616	0.04863
996.302	0.0868954	0.04816
996.878	0.0866955	0.04778
997.455	0.0864954	0.04748
998.031	0.0862602	0.04723
998.608	0.0859576	0.04702
999.184	0.0856772	0.04684
999.761	0.0853619	0.04662
1000.34	0.0850515	0.04638
1000.91	0.0847887	0.04617
1001.49	0.0844447	0.04594
1002.07	0.0840702	0.04572
1002.64	0.0837552	0.04553
1003.22	0.0834811	0.04541
1003.8	0.0831797	0.0453
1004.37	0.0829739	0.04523
1004.95	0.0828091	0.04514
1005.53	0.0825827	0.04501
1006.1	0.0823522	0.04483
1006.68	0.0821314	0.04462
1007.25	0.0819308	0.04438
1007.83	0.081773	0.0441
1008.41	0.0815985	0.04376
1008.99	0.0813995	0.04336
1009.56	0.0812585	0.04292
1010.14	0.0810862	0.04244
1010.71	0.0808535	0.0419
1011.29	0.0806638	0.04136
1011.87	0.080497	0.0408
1012.44	0.0803147	0.04025
1013.02	0.0801743	0.03971
1013.6	0.0800988	0.0392
1014.17	0.0799966	0.03869
1014.75	0.0797942	0.03816
1015.33	0.0795942	0.03765
1015.9	0.0793783	0.03712
1016.48	0.0792219	0.03662
1017.06	0.0790151	0.0361
1017.63	0.0787867	0.03558
1018.21	0.078598	0.03508
1018.78	0.0784078	0.03459
1019.36	0.0782155	0.03415
1019.94	0.077978	0.03373
1020.51	0.077691	0.0333
1021.09	0.0774449	0.03286
1021.67	0.0772074	0.03241
1022.24	0.0769918	0.03197
1022.82	0.0767833	0.03153
1023.4	0.0765726	0.03112
1023.97	0.0763545	0.03074
1024.55	0.0761801	0.03041
1025.13	0.0760551	0.03013
1025.7	0.0759279	0.0299
1026.28	0.0757502	0.02968
1026.86	0.0756077	0.02948
1027.43	0.0755283	0.0293
1028.01	0.0753144	0.02909
1028.59	0.0751234	0.02891
1029.16	0.0749862	0.02875
1029.74	0.0747903	0.02861
1030.32	0.0746101	0.0285
1030.89	0.0744533	0.02839
1031.47	0.0742634	0.02826
1032.05	0.0741072	0.02812
1032.62	0.0739852	0.02797
1033.2	0.0738047	0.02781
1033.77	0.0736022	0.02764
1034.35	0.07348	0.02747
1034.93	0.0733157	0.02732
1035.5	0.0731449	0.02718
1036.08	0.0730641	0.02705
1036.66	0.072926	0.02691
1037.23	0.0727735	0.02676
1037.81	0.0726311	0.0266
1038.39	0.0724951	0.02643
1038.96	0.0722676	0.02626
1039.54	0.0720981	0.02609
1040.12	0.0718327	0.02588
1040.69	0.0715961	0.0257
1041.27	0.0713961	0.02555
1041.85	0.0711977	0.0254
1042.42	0.0709501	0.02525
1043	0.0706933	0.02508
1043.58	0.07051	0.02489
1044.15	0.0703395	0.02469
1044.73	0.0701745	0.02449
1045.31	0.0700053	0.02431
1045.88	0.0698052	0.02414
1046.46	0.0696417	0.02401
1047.03	0.0694212	0.02388
1047.61	0.0692684	0.02372
1048.19	0.0691387	0.02352
1048.76	0.0689235	0.02331
1049.34	0.068736	0.02308
1049.92	0.0685108	0.02287
1050.49	0.0682965	0.02263
1051.07	0.0680742	0.02241
1051.65	0.0678421	0.02223
1052.22	0.067595	0.02204
1052.8	0.0672988	0.02188
1053.38	0.0670611	0.0217
1053.95	0.0668259	0.0215
1054.53	0.0665808	0.02131
1055.11	0.0663797	0.02111
1055.68	0.0661967	0.02092
1056.26	0.0659897	0.02073
1056.84	0.0657627	0.02053
1057.41	0.0655147	0.02034
1057.99	0.0652505	0.02018
1058.56	0.0650141	0.02001
1059.14	0.0648052	0.01981
1059.72	0.0644799	0.0196
1060.29	0.0642867	0.01937
1060.87	0.064006	0.01913
1061.45	0.0636833	0.01892
1062.02	0.0632975	0.01873
1062.6	0.0630533	0.01851
1063.18	0.0627688	0.0183
1063.75	0.0624961	0.01811
1064.33	0.0622404	0.01795
1064.91	0.061984	0.01779
1065.48	0.0617213	0.01759
1066.06	0.0614895	0.01739
1066.63	0.0612833	0.01721
1067.21	0.0610463	0.01704
1067.79	0.0607976	0.01688
1068.37	0.0605608	0.01672
1068.94	0.060317	0.01654
1069.52	0.0601489	0.01635
1070.09	0.0599169	0.01617
1070.67	0.0597631	0.01596
1071.25	0.0596413	0.01573
1071.82	0.0594346	0.01553
1072.4	0.0592438	0.01536
1072.98	0.0589959	0.01521
1073.55	0.058716	0.01505
1074.13	0.0584456	0.01492
1074.71	0.0581035	0.01481
1075.28	0.0578053	0.0147
1075.86	0.0575234	0.01459
1076.44	0.0572882	0.01446
1077.01	0.0571396	0.01436
1077.59	0.0569921	0.01428
1078.16	0.0567948	0.01426
1078.74	0.0566127	0.01423
1079.32	0.0564196	0.01416
1079.89	0.0562188	0.01414
1080.47	0.0559677	0.01412
1081.05	0.0557127	0.01411
1081.62	0.0554549	0.01411
1082.2	0.0552072	0.01412
1082.78	0.0549171	0.01415
1083.35	0.0547194	0.01423
1083.93	0.0544956	0.01433
1084.51	0.0542977	0.01447
1085.08	0.0541313	0.01455
1085.66	0.054016	0.01459
1086.24	0.0538399	0.01473
1086.81	0.0536359	0.01486
1087.39	0.0534587	0.01493
1087.97	0.0532799	0.01497
1088.54	0.0531401	0.01501
1089.12	0.052958	0.01503
1089.7	0.0527325	0.01506
1090.27	0.052468	0.0151
1090.85	0.0522621	0.01513
1091.42	0.0521079	0.01507
1092	0.0519064	0.01503
1092.58	0.0517148	0.01503
1093.15	0.0514745	0.015
1093.73	0.0512405	0.01492
1094.31	0.0510065	0.01479
1094.88	0.0507465	0.01469
1095.46	0.0505242	0.01458
1096.04	0.0503264	0.01446
1096.61	0.0501714	0.01433
1097.19	0.0501342	0.01424
1097.77	0.0500755	0.01414
1098.34	0.050021	0.01409
1098.92	0.0499763	0.01406
1099.5	0.0500203	0.01399
1100.07	0.0500769	0.01397

## Sheet: Figure SI 13
Figure SI 13
Laser power (W/cm2)	Temperature (°C)
0.0016	22.3
0.86955	39
1.37445	53
1.683	58.5
2.66474	82.1
3.39404	102

[truncated: 4 more sheets: Figure SI 17a, Figure SI 17b, Figure SI 17c, Figure S18c]
